# Supplementary material for: Inferring the Structure of Social Contacts from Demographic Data in the Analysis of Infectious Diseases Spread
Source: PLoS Comput Biol. 2012 Sep 13;8(9):e1002673. doi: 10.1371/journal.pcbi.1002673 (PMC3441445; doi:10.1371/journal.pcbi.1002673)
Supplement: Table S1 — Total matrices of adequate contacts. Frequencies of total contacts by age for 26 European countries. Please note that disease transmission models usually require the average frequencies of contacts by age; these can be obtained by dividing the symmetric matrices given in this table by the age structure of the population. (XLS) [file pcbi.1002673.s001.xls]

## Sheet: Austria
1.04557	1.09855	1.12866	1.39308	1.56083	1.30985	0.772815	0.79565	0.815764	0.852133	0.617578	0.664363	0.637707	0.671583	0.679548	0.480511	0.493855	0.485645	0.488571	0.484872	0.962194	0.958152	1.01246	1.02799	1.01377	1.24882	1.26768	1.22931	1.14467	1.16656	1.17858	1.16911	1.23568	1.27038	1.29582	1.25799	1.30006	1.3126	1.41823	1.44819	1.25836	1.25752	1.28092	1.2848	1.26881	0.444887	0.432399	0.418071	0.402193	0.385293
1.09855	1.16699	1.17901	1.44381	1.60603	1.34789	0.819141	0.842271	0.848141	0.881702	0.636271	0.67027	0.67531	0.694653	0.711013	0.5153	0.51366	0.510296	0.505572	0.511548	0.996069	1.0267	1.05546	1.08782	1.05891	1.30169	1.31941	1.31729	1.2379	1.18873	1.20128	1.22098	1.28661	1.31363	1.3332	1.28662	1.34149	1.40553	1.49184	1.50423	1.3093	1.33296	1.31655	1.32545	1.32748	0.463733	0.450427	0.437234	0.41939	0.401765
1.12866	1.17901	1.18338	1.47621	1.61133	1.33611	0.812094	0.835958	0.851896	0.89003	0.638436	0.68281	0.679716	0.695439	0.736704	0.512149	0.528942	0.516328	0.51064	0.509692	1.01707	1.02686	1.0387	1.07235	1.09657	1.32207	1.35348	1.2943	1.23088	1.20948	1.22589	1.23067	1.29963	1.3358	1.342	1.32235	1.36097	1.42732	1.50712	1.55256	1.32992	1.33998	1.32908	1.36052	1.33997	0.46925	0.455565	0.44177	0.423992	0.406401
1.39308	1.44381	1.47621	8.91439	14.2462	15.4232	0.839699	0.859082	0.879551	0.902419	0.672412	0.692866	0.693034	0.723175	0.738781	0.525457	0.537261	0.527695	0.512879	0.534015	1.127	1.14931	1.1826	1.17871	1.21232	1.4262	1.46433	1.42376	1.35093	1.31908	1.33457	1.33133	1.38387	1.4325	1.45143	1.41639	1.45311	1.51594	1.62408	1.67137	1.44422	1.47575	1.45927	1.47404	1.49365	0.595415	0.573277	0.553476	0.528742	0.517259
1.56083	1.60603	1.61133	14.2462	23.3166	25.5036	0.81402	0.852996	0.856973	0.886	0.654503	0.679696	0.672253	0.694608	0.721602	0.518719	0.520582	0.519517	0.49882	0.520625	1.16386	1.18604	1.21774	1.21109	1.2436	1.45851	1.46663	1.43983	1.39065	1.34762	1.34064	1.36858	1.44144	1.48413	1.47139	1.43562	1.51359	1.53348	1.64138	1.68479	1.46005	1.47774	1.49977	1.50929	1.52176	0.66592	0.642423	0.612105	0.590115	0.574914
1.30985	1.34789	1.33611	15.4232	25.5036	28.6434	1.08089	1.12633	1.11061	1.16176	0.905185	0.957945	0.95037	0.985599	1.02123	0.688223	0.708518	0.688536	0.680374	0.694598	0.626621	0.637643	0.645588	0.671964	0.683364	1.36025	1.39395	1.39074	1.32855	1.27705	1.38806	1.40895	1.48644	1.54228	1.52263	1.43854	1.50333	1.53066	1.63554	1.67349	1.52813	1.58778	1.58781	1.5789	1.56734	1.49297	1.43764	1.38356	1.3552	1.31211
0.772815	0.819141	0.812094	0.839699	0.81402	1.08089	18.7084	19.4008	19.5238	20.1689	0.88224	0.938878	0.912828	0.962951	0.997182	0.664745	0.687059	0.653802	0.670066	0.663342	0.460532	0.469878	0.474726	0.489431	0.486569	1.2633	1.28243	1.24321	1.21377	1.17596	1.33134	1.334	1.41547	1.45908	1.44655	1.3874	1.4727	1.46236	1.59513	1.64579	1.52794	1.55516	1.56675	1.56682	1.58534	1.49275	1.46836	1.39493	1.33577	1.26348
0.79565	0.842271	0.835958	0.859082	0.852996	1.12633	19.4008	20.1497	20.2435	20.9371	0.90852	0.962646	0.962893	1.00144	1.02752	0.685474	0.707165	0.701858	0.689143	0.686479	0.476221	0.49069	0.486389	0.500059	0.507244	1.33353	1.334	1.30376	1.24243	1.22699	1.36643	1.40362	1.47231	1.51587	1.5204	1.45424	1.51781	1.51532	1.64149	1.67595	1.61312	1.61255	1.61776	1.61353	1.62269	1.54829	1.51388	1.46898	1.39529	1.33573
0.815764	0.848141	0.851896	0.879551	0.856973	1.11061	19.5238	20.2435	20.3381	21.063	0.916046	0.971771	0.959955	1.00529	1.03131	0.688674	0.714558	0.694657	0.701797	0.703211	0.479231	0.484726	0.49225	0.508599	0.507993	1.3542	1.34591	1.31256	1.23315	1.22571	1.38642	1.41091	1.45763	1.536	1.51282	1.4798	1.50005	1.55057	1.66511	1.69398	1.60442	1.62058	1.64282	1.64244	1.64457	1.54921	1.50352	1.45713	1.41231	1.3373
0.852133	0.881702	0.89003	0.902419	0.886	1.16176	20.1689	20.9371	21.063	21.7497	0.955197	0.986518	0.981736	1.0347	1.08214	0.73031	0.72897	0.714887	0.712554	0.709921	0.4938	0.501357	0.513591	0.519407	0.536476	1.34515	1.40268	1.37992	1.30535	1.25811	1.42796	1.45874	1.5204	1.55958	1.57081	1.49703	1.55361	1.61011	1.72416	1.74964	1.68595	1.66121	1.68471	1.68562	1.69485	1.61287	1.56318	1.52381	1.42134	1.39412
0.617578	0.636271	0.638436	0.672412	0.654503	0.905185	0.88224	0.90852	0.916046	0.955197	20.2164	21.3388	21.1133	22.0346	1.32129	0.987794	0.985901	0.965311	0.978861	0.976669	0.589617	0.609715	0.617175	0.627683	0.655402	0.559156	0.57561	0.565664	0.550303	0.536308	1.47699	1.49711	1.57643	1.63702	1.61792	1.6096	1.70304	1.75037	1.82991	1.88326	1.77327	1.77243	1.7796	1.79141	1.76409	1.96473	1.89412	1.8481	1.75674	1.708
0.664363	0.67027	0.68281	0.692866	0.679696	0.957945	0.938878	0.962646	0.971771	0.986518	21.3388	22.5465	22.2692	23.2716	1.40664	1.05022	1.05721	1.02756	1.01587	1.04584	0.620778	0.639124	0.657308	0.668172	0.671216	0.599036	0.609092	0.595274	0.587602	0.5706	1.56716	1.57386	1.64208	1.70895	1.72718	1.70647	1.80667	1.83135	1.94175	1.98381	1.86638	1.86551	1.87892	1.8767	1.87501	2.07806	2.00767	1.94742	1.86784	1.8033
0.637707	0.67531	0.679716	0.693034	0.672253	0.95037	0.912828	0.962893	0.959955	0.981736	21.1133	22.2692	22.0504	23.0199	1.40684	1.01527	1.05728	1.02376	1.0179	1.0247	0.625816	0.639864	0.640294	0.653271	0.661239	0.593915	0.59693	0.590464	0.57758	0.560747	1.51718	1.54993	1.61996	1.70158	1.68633	1.69902	1.77503	1.82131	1.92227	1.96353	1.81772	1.85164	1.86087	1.85354	1.86289	2.03496	1.98917	1.93046	1.8395	1.78365
0.671583	0.694653	0.695439	0.723175	0.694608	0.985599	0.962951	1.00144	1.00529	1.0347	22.0346	23.2716	23.0199	24.0044	1.45559	1.07665	1.10316	1.07614	1.05898	1.0732	0.645465	0.660482	0.674857	0.680893	0.691396	0.609749	0.625728	0.606795	0.603202	0.585017	1.61893	1.61415	1.72302	1.7993	1.78106	1.75344	1.85079	1.89789	2.01986	2.06713	1.93241	1.92681	1.92892	1.92351	1.93316	2.11807	2.06045	2.0326	1.9153	1.86943
0.679548	0.711013	0.736704	0.738781	0.721602	1.02123	0.997182	1.02752	1.03131	1.08214	1.32129	1.40664	1.40684	1.45559	24.8917	24.7531	25.1888	21.8663	1.10629	1.10282	0.658037	0.673225	0.679047	0.69129	0.697181	0.61185	0.618715	0.606319	0.583989	0.573593	1.64346	1.66458	1.73056	1.80069	1.80776	1.80407	1.86856	1.91938	2.05116	2.10659	1.91185	1.91754	1.95034	1.97337	1.9229	2.01362	1.98411	1.92575	1.82257	1.73773
0.480511	0.5153	0.512149	0.525457	0.518719	0.688223	0.664745	0.685474	0.688674	0.73031	0.987794	1.05022	1.01527	1.07665	24.7531	25.7678	26.268	22.8369	1.53064	1.55821	1.00533	1.01229	1.04014	1.07028	1.08279	0.871307	0.858415	0.839706	0.82324	0.799181	0.71736	0.740298	0.767059	0.796328	0.791982	1.87365	1.9565	2.01227	2.12898	2.18655	2.07918	2.11876	2.11532	2.11963	2.1154	2.03842	1.98106	1.93593	1.84542	1.73925
0.493855	0.51366	0.528942	0.537261	0.520582	0.708518	0.687059	0.707165	0.714558	0.72897	0.985901	1.05721	1.05728	1.10316	25.1888	26.268	26.7259	23.2578	1.59219	1.60021	1.03841	1.03754	1.06955	1.09509	1.09107	0.851748	0.87535	0.851947	0.819706	0.813095	0.742363	0.756697	0.771612	0.813278	0.814077	1.92416	1.99526	2.03873	2.16402	2.24063	2.07919	2.11713	2.1254	2.16762	2.13892	2.0428	2.02392	1.92981	1.8565	1.79349
0.485645	0.510296	0.516328	0.527695	0.519517	0.688536	0.653802	0.701858	0.694657	0.714887	0.965311	1.02756	1.02376	1.07614	21.8663	22.8369	23.2578	20.2664	1.60085	1.6645	1.10393	1.14463	1.16704	1.21218	1.22746	0.993439	1.01463	1.0018	0.956955	0.934039	0.876012	0.893105	0.927565	0.953229	0.96554	2.08387	2.13481	2.22408	2.33857	2.40982	2.27581	2.28662	2.2995	2.33544	2.31419	2.20934	2.16553	2.10382	2.00636	1.89395
0.488571	0.505572	0.51064	0.512879	0.49882	0.680374	0.670066	0.689143	0.701797	0.712554	0.978861	1.01587	1.0179	1.05898	1.10629	1.53064	1.59219	1.60085	14.4024	10.0757	7.49006	7.07956	6.86809	6.45491	5.91701	5.14601	4.34192	3.6381	3.0613	2.70902	2.07425	2.12083	2.21777	2.25936	2.28454	2.37004	2.46852	2.51169	2.70038	2.78017	2.60084	2.6359	2.65357	2.64468	2.64047	2.48519	2.39562	2.33364	2.2466	2.11564
0.484872	0.511548	0.509692	0.534015	0.520625	0.694598	0.663342	0.686479	0.703211	0.709921	0.976669	1.04584	1.0247	1.0732	1.10282	1.55821	1.60021	1.6645	10.0757	7.3993	5.59114	5.33361	5.23811	5.00038	4.67144	4.09695	3.5961	3.13754	2.75027	2.49375	2.05238	2.11716	2.19561	2.24919	2.28155	2.74279	2.88128	2.96239	3.14765	3.22598	3.06412	3.06495	3.11401	3.09301	3.10223	2.93118	2.83115	2.74558	2.60382	2.48019
0.962194	0.996069	1.01707	1.127	1.16386	0.626621	0.460532	0.476221	0.479231	0.4938	0.589617	0.620778	0.625816	0.645465	0.658037	1.00533	1.03841	1.10393	7.49006	5.59114	5.11369	4.93574	4.86164	4.70844	4.48859	3.87924	3.49422	3.14445	2.82944	2.62902	2.19838	2.2211	2.33226	2.36877	2.40411	1.97896	2.06914	2.08187	2.22383	2.30796	2.88382	2.94569	2.93774	2.94265	2.92019	2.82722	2.76406	2.66605	2.54101	2.42371
0.958152	1.0267	1.02686	1.14931	1.18604	0.637643	0.469878	0.49069	0.484726	0.501357	0.609715	0.639124	0.639864	0.660482	0.673225	1.01229	1.03754	1.14463	7.07956	5.33361	4.93574	4.75745	4.68166	4.55343	4.35336	3.79652	3.46106	3.15658	2.83081	2.65219	2.23035	2.26415	2.34288	2.40355	2.42582	2.02405	2.10682	2.16979	2.28531	2.36379	2.97398	3.01683	3.01096	3.00279	3.00298	2.93677	2.83155	2.76444	2.6494	2.50055
1.01246	1.05546	1.0387	1.1826	1.21774	0.645588	0.474726	0.486389	0.49225	0.513591	0.617175	0.657308	0.640294	0.674857	0.679047	1.04014	1.06955	1.16704	6.86809	5.23811	4.86164	4.68166	4.66068	4.55304	4.38788	3.78275	3.46513	3.12408	2.84942	2.66437	2.23059	2.26635	2.38255	2.457	2.47067	2.0949	2.18377	2.23212	2.37061	2.42186	3.06207	3.0704	3.08663	3.09409	3.07573	2.97889	2.8981	2.80124	2.69687	2.54348
1.02799	1.08782	1.07235	1.17871	1.21109	0.671964	0.489431	0.500059	0.508599	0.519407	0.627683	0.668172	0.653271	0.680893	0.69129	1.07028	1.09509	1.21218	6.45491	5.00038	4.70844	4.55343	4.55304	4.46191	4.28971	3.72826	3.45046	3.15244	2.85634	2.6986	2.29996	2.35328	2.42988	2.47476	2.5235	2.19392	2.2859	2.32174	2.46177	2.54295	3.18351	3.20067	3.20561	3.19657	3.21935	3.12632	3.01669	2.92796	2.79646	2.67207
1.01377	1.05891	1.09657	1.21232	1.2436	0.683364	0.486569	0.507244	0.507993	0.536476	0.655402	0.671216	0.661239	0.691396	0.697181	1.08279	1.09107	1.22746	5.91701	4.67144	4.48859	4.35336	4.38788	4.28971	4.11489	3.59714	3.34809	3.12914	2.82805	2.68885	2.30569	2.34033	2.43748	2.54019	2.50154	2.24959	2.33016	2.3895	2.53955	2.62433	3.26018	3.27342	3.29295	3.29563	3.2972	3.18413	3.11424	3.00372	2.85972	2.73146
1.24882	1.30169	1.32207	1.4262	1.45851	1.36025	1.2633	1.33353	1.3542	1.34515	0.559156	0.599036	0.593915	0.609749	0.61185	0.871307	0.851748	0.993439	5.14601	4.09695	3.87924	3.79652	3.78275	3.72826	3.59714	3.77887	3.59176	3.3618	3.126	2.96982	2.60114	2.64214	2.74812	2.82367	2.84196	2.57358	2.67174	2.73156	2.91325	2.95805	2.91335	2.96848	2.94972	2.96959	2.96788	3.03711	2.95437	2.85109	2.71164	2.57564
1.26768	1.31941	1.35348	1.46433	1.46663	1.39395	1.28243	1.334	1.34591	1.40268	0.57561	0.609092	0.59693	0.625728	0.618715	0.858415	0.87535	1.01463	4.34192	3.5961	3.49422	3.46106	3.46513	3.45046	3.34809	3.59176	3.4763	3.26504	3.03999	2.95355	2.59321	2.62744	2.75049	2.81701	2.81861	2.64202	2.77248	2.80252	2.97763	3.07979	3.01558	3.06303	3.05293	3.08346	3.03926	3.16436	3.01877	2.92499	2.82572	2.65921
1.22931	1.31729	1.2943	1.42376	1.43983	1.39074	1.24321	1.30376	1.31256	1.37992	0.565664	0.595274	0.590464	0.606795	0.606319	0.839706	0.851947	1.0018	3.6381	3.13754	3.14445	3.15658	3.12408	3.15244	3.12914	3.3618	3.26504	3.15155	2.92827	2.84133	2.51457	2.54676	2.67147	2.73296	2.75684	2.62592	2.71615	2.80196	2.95606	3.06076	2.96817	3.02256	3.02637	3.03046	3.03197	3.11329	3.00735	2.9154	2.7558	2.63448
1.14467	1.2379	1.23088	1.35093	1.39065	1.32855	1.21377	1.24243	1.23315	1.30535	0.550303	0.587602	0.57758	0.603202	0.583989	0.82324	0.819706	0.956955	3.0613	2.75027	2.82944	2.83081	2.84942	2.85634	2.82805	3.126	3.03999	2.92827	2.75929	2.6818	2.41132	2.43144	2.56798	2.62206	2.59362	2.53347	2.62997	2.65197	2.88207	2.94797	2.87435	2.91605	2.92116	2.92442	2.91979	3.01815	2.90646	2.79903	2.66333	2.55741
1.16656	1.18873	1.20948	1.31908	1.34762	1.27705	1.17596	1.22699	1.22571	1.25811	0.536308	0.5706	0.560747	0.585017	0.573593	0.799181	0.813095	0.934039	2.70902	2.49375	2.62902	2.65219	2.66437	2.6986	2.68885	2.96982	2.95355	2.84133	2.6818	2.63394	2.34386	2.39658	2.49295	2.55078	2.55478	2.49188	2.60483	2.62143	2.83597	2.92175	2.86521	2.88113	2.88886	2.90429	2.87358	2.96572	2.84822	2.7601	2.62838	2.5241
1.17858	1.20128	1.22589	1.33457	1.34064	1.38806	1.33134	1.36643	1.38642	1.42796	1.47699	1.56716	1.51718	1.61893	1.64346	0.71736	0.742363	0.876012	2.07425	2.05238	2.19838	2.23035	2.23059	2.29996	2.30569	2.60114	2.59321	2.51457	2.41132	2.34386	2.38214	2.41607	2.54952	2.57382	2.60234	2.61832	2.73757	2.8071	2.96527	3.06677	2.95903	3.01423	3.01332	3.03216	3.00969	2.89877	2.81394	2.71357	2.58762	2.45441
1.16911	1.22098	1.23067	1.33133	1.36858	1.40895	1.334	1.40362	1.41091	1.45874	1.49711	1.57386	1.54993	1.61415	1.66458	0.740298	0.756697	0.893105	2.12083	2.11716	2.2211	2.26415	2.26635	2.35328	2.34033	2.64214	2.62744	2.54676	2.43144	2.39658	2.41607	2.4531	2.56968	2.62184	2.63262	2.64993	2.7636	2.82374	3.00538	3.08973	3.00903	3.04409	3.04854	3.03565	3.03566	2.9417	2.85439	2.74398	2.63968	2.47964
1.23568	1.28661	1.29963	1.38387	1.44144	1.48644	1.41547	1.47231	1.45763	1.5204	1.57643	1.64208	1.61996	1.72302	1.73056	0.767059	0.771612	0.927565	2.21777	2.19561	2.33226	2.34288	2.38255	2.42988	2.43748	2.74812	2.75049	2.67147	2.56798	2.49295	2.54952	2.56968	2.67864	2.73594	2.76235	2.78864	2.8666	2.94892	3.15572	3.23589	3.13334	3.1631	3.1775	3.17424	3.17385	3.09366	2.98098	2.86364	2.73733	2.60716
1.27038	1.31363	1.3358	1.4325	1.48413	1.54228	1.45908	1.51587	1.536	1.55958	1.63702	1.70895	1.70158	1.7993	1.80069	0.796328	0.813278	0.953229	2.25936	2.24919	2.36877	2.40355	2.457	2.47476	2.54019	2.82367	2.81701	2.73296	2.62206	2.55078	2.57382	2.62184	2.73594	2.8204	2.82268	2.85015	2.94269	3.01343	3.1897	3.30374	3.21702	3.25419	3.24283	3.26911	3.25612	3.15779	3.06578	2.93218	2.80802	2.67844
1.29582	1.3332	1.342	1.45143	1.47139	1.52263	1.44655	1.5204	1.51282	1.57081	1.61792	1.72718	1.68633	1.78106	1.80776	0.791982	0.814077	0.96554	2.28454	2.28155	2.40411	2.42582	2.47067	2.5235	2.50154	2.84196	2.81861	2.75684	2.59362	2.55478	2.60234	2.63262	2.76235	2.82268	2.86318	2.87111	2.97779	3.0553	3.23258	3.3399	3.21369	3.26049	3.25829	3.26404	3.23871	3.17977	3.03563	2.94248	2.80332	2.67223
1.25799	1.28662	1.32235	1.41639	1.43562	1.43854	1.3874	1.45424	1.4798	1.49703	1.6096	1.70647	1.69902	1.75344	1.80407	1.87365	1.92416	2.08387	2.37004	2.74279	1.97896	2.02405	2.0949	2.19392	2.24959	2.57358	2.64202	2.62592	2.53347	2.49188	2.61832	2.64993	2.78864	2.85015	2.87111	3.18414	3.27072	3.36867	3.58963	3.66099	3.53694	3.55579	3.61005	3.59884	3.56091	3.40129	3.30167	3.17632	3.04675	2.90351
1.30006	1.34149	1.36097	1.45311	1.51359	1.50333	1.4727	1.51781	1.50005	1.55361	1.70304	1.80667	1.77503	1.85079	1.86856	1.9565	1.99526	2.13481	2.46852	2.88128	2.06914	2.10682	2.18377	2.2859	2.33016	2.67174	2.77248	2.71615	2.62997	2.60483	2.73757	2.7636	2.8666	2.94269	2.97779	3.27072	3.39824	3.49083	3.71845	3.8283	3.66356	3.73011	3.71082	3.75529	3.69803	3.57579	3.42699	3.28724	3.14072	2.98735
1.3126	1.40553	1.42732	1.51594	1.53348	1.53066	1.46236	1.51532	1.55057	1.61011	1.75037	1.83135	1.82131	1.89789	1.91938	2.01227	2.03873	2.22408	2.51169	2.96239	2.08187	2.16979	2.23212	2.32174	2.3895	2.73156	2.80252	2.80196	2.65197	2.62143	2.8071	2.82374	2.94892	3.01343	3.0553	3.36867	3.49083	3.57573	3.80085	3.91054	3.75938	3.81677	3.83955	3.80398	3.80201	3.6318	3.49924	3.39138	3.24879	3.0787
1.41823	1.49184	1.50712	1.62408	1.64138	1.63554	1.59513	1.64149	1.66511	1.72416	1.82991	1.94175	1.92227	2.01986	2.05116	2.12898	2.16402	2.33857	2.70038	3.14765	2.22383	2.28531	2.37061	2.46177	2.53955	2.91325	2.97763	2.95606	2.88207	2.83597	2.96527	3.00538	3.15572	3.1897	3.23258	3.58963	3.71845	3.80085	4.04967	4.15282	4.01818	4.039	4.05443	4.05618	4.03962	3.86172	3.72331	3.62118	3.4618	3.27541
1.44819	1.50423	1.55256	1.67137	1.68479	1.67349	1.64579	1.67595	1.69398	1.74964	1.88326	1.98381	1.96353	2.06713	2.10659	2.18655	2.24063	2.40982	2.78017	3.22598	2.30796	2.36379	2.42186	2.54295	2.62433	2.95805	3.07979	3.06076	2.94797	2.92175	3.06677	3.08973	3.23589	3.30374	3.3399	3.66099	3.8283	3.91054	4.15282	4.26306	4.11785	4.16278	4.14865	4.20262	4.15097	3.97236	3.82768	3.69619	3.52764	3.37128
1.25836	1.3093	1.32992	1.44422	1.46005	1.52813	1.52794	1.61312	1.60442	1.68595	1.77327	1.86638	1.81772	1.93241	1.91185	2.07918	2.07919	2.27581	2.60084	3.06412	2.88382	2.97398	3.06207	3.18351	3.26018	2.91335	3.01558	2.96817	2.87435	2.86521	2.95903	3.00903	3.13334	3.21702	3.21369	3.53694	3.66356	3.75938	4.01818	4.11785	4.15373	4.21751	4.19199	4.20701	4.16392	3.99906	3.8862	3.72648	3.57019	3.38097
1.25752	1.33296	1.33998	1.47575	1.47774	1.58778	1.55516	1.61255	1.62058	1.66121	1.77243	1.86551	1.85164	1.92681	1.91754	2.11876	2.11713	2.28662	2.6359	3.06495	2.94569	3.01683	3.0704	3.20067	3.27342	2.96848	3.06303	3.02256	2.91605	2.88113	3.01423	3.04409	3.1631	3.25419	3.26049	3.55579	3.73011	3.81677	4.039	4.16278	4.21751	4.26764	4.2291	4.28209	4.21623	4.03992	3.90967	3.79744	3.60584	3.41113
1.28092	1.31655	1.32908	1.45927	1.49977	1.58781	1.56675	1.61776	1.64282	1.68471	1.7796	1.87892	1.86087	1.92892	1.95034	2.11532	2.1254	2.2995	2.65357	3.11401	2.93774	3.01096	3.08663	3.20561	3.29295	2.94972	3.05293	3.02637	2.92116	2.88886	3.01332	3.04854	3.1775	3.24283	3.25829	3.61005	3.71082	3.83955	4.05443	4.14865	4.19199	4.2291	4.25519	4.27823	4.25262	4.04558	3.89431	3.80914	3.62572	3.44982
1.2848	1.32545	1.36052	1.47404	1.50929	1.5789	1.56682	1.61353	1.64244	1.68562	1.79141	1.8767	1.85354	1.92351	1.97337	2.11963	2.16762	2.33544	2.64468	3.09301	2.94265	3.00279	3.09409	3.19657	3.29563	2.96959	3.08346	3.03046	2.92442	2.90429	3.03216	3.03565	3.17424	3.26911	3.26404	3.59884	3.75529	3.80398	4.05618	4.20262	4.20701	4.28209	4.27823	4.29266	4.2581	4.04307	3.94565	3.77836	3.629	3.45389
1.26881	1.32748	1.33997	1.49365	1.52176	1.56734	1.58534	1.62269	1.64457	1.69485	1.76409	1.87501	1.86289	1.93316	1.9229	2.1154	2.13892	2.31419	2.64047	3.10223	2.92019	3.00298	3.07573	3.21935	3.2972	2.96788	3.03926	3.03197	2.91979	2.87358	3.00969	3.03566	3.17385	3.25612	3.23871	3.56091	3.69803	3.80201	4.03962	4.15097	4.16392	4.21623	4.25262	4.2581	4.24693	4.044	3.9034	3.76617	3.57712	3.41322
0.444887	0.463733	0.46925	0.595415	0.66592	1.49297	1.49275	1.54829	1.54921	1.61287	1.96473	2.07806	2.03496	2.11807	2.01362	2.03842	2.0428	2.20934	2.48519	2.93118	2.82722	2.93677	2.97889	3.12632	3.18413	3.03711	3.16436	3.11329	3.01815	2.96572	2.89877	2.9417	3.09366	3.15779	3.17977	3.40129	3.57579	3.6318	3.86172	3.97236	3.99906	4.03992	4.04558	4.04307	4.044	4.02539	3.85584	3.77692	3.58374	3.36945
0.432399	0.450427	0.455565	0.573277	0.642423	1.43764	1.46836	1.51388	1.50352	1.56318	1.89412	2.00767	1.98917	2.06045	1.98411	1.98106	2.02392	2.16553	2.39562	2.83115	2.76406	2.83155	2.8981	3.01669	3.11424	2.95437	3.01877	3.00735	2.90646	2.84822	2.81394	2.85439	2.98098	3.06578	3.03563	3.30167	3.42699	3.49924	3.72331	3.82768	3.8862	3.90967	3.89431	3.94565	3.9034	3.85584	3.77452	3.60538	3.45337	3.28817
0.418071	0.437234	0.44177	0.553476	0.612105	1.38356	1.39493	1.46898	1.45713	1.52381	1.8481	1.94742	1.93046	2.0326	1.92575	1.93593	1.92981	2.10382	2.33364	2.74558	2.66605	2.76444	2.80124	2.92796	3.00372	2.85109	2.92499	2.9154	2.79903	2.7601	2.71357	2.74398	2.86364	2.93218	2.94248	3.17632	3.28724	3.39138	3.62118	3.69619	3.72648	3.79744	3.80914	3.77836	3.76617	3.77692	3.60538	3.48076	3.33464	3.19547
0.402193	0.41939	0.423992	0.528742	0.590115	1.3552	1.33577	1.39529	1.41231	1.42134	1.75674	1.86784	1.8395	1.9153	1.82257	1.84542	1.8565	2.00636	2.2466	2.60382	2.54101	2.6494	2.69687	2.79646	2.85972	2.71164	2.82572	2.7558	2.66333	2.62838	2.58762	2.63968	2.73733	2.80802	2.80332	3.04675	3.14072	3.24879	3.4618	3.52764	3.57019	3.60584	3.62572	3.629	3.57712	3.58374	3.45337	3.33464	3.19727	3.02068
0.385293	0.401765	0.406401	0.517259	0.574914	1.31211	1.26348	1.33573	1.3373	1.39412	1.708	1.8033	1.78365	1.86943	1.73773	1.73925	1.79349	1.89395	2.11564	2.48019	2.42371	2.50055	2.54348	2.67207	2.73146	2.57564	2.65921	2.63448	2.55741	2.5241	2.45441	2.47964	2.60716	2.67844	2.67223	2.90351	2.98735	3.0787	3.27541	3.37128	3.38097	3.41113	3.44982	3.45389	3.41322	3.36945	3.28817	3.19547	3.02068	2.9022
0.374067	0.390059	0.394383	0.484347	0.533303	0.57089	0.67815	0.704879	0.706601	0.730606	1.54624	1.64503	1.61728	1.6844	1.51606	1.75173	1.77212	1.88265	2.04262	2.36805	2.20567	2.30969	2.33187	2.46585	2.49577	2.54893	2.6177	2.57651	2.48406	2.46591	2.41896	2.45381	2.54702	2.59678	2.59672	2.76741	2.8501	2.92247	3.13352	3.20497	3.22919	3.21784	3.23114	3.2488	3.25406	3.24132	3.14896	3.01178	2.89855	2.76207
0.366958	0.382809	0.387352	0.466087	0.50852	0.543566	0.654999	0.681988	0.684872	0.706207	1.53554	1.63228	1.61795	1.66965	1.4902	1.71564	1.7677	1.84469	1.97115	2.32176	2.14232	2.23228	2.26757	2.37705	2.43093	2.45241	2.53655	2.50864	2.40719	2.36075	2.32812	2.37533	2.46533	2.54395	2.55676	2.68529	2.78763	2.83162	3.04112	3.1244	3.105	3.14769	3.16432	3.17437	3.14771	3.17551	3.03926	2.95598	2.84364	2.66628
0.343214	0.358365	0.362489	0.438503	0.479536	0.509517	0.624771	0.646344	0.651153	0.674105	1.43224	1.51243	1.49949	1.54503	1.34665	1.56276	1.59834	1.67397	1.84467	2.10993	2.01391	2.07211	2.09987	2.21527	2.25537	2.30297	2.3576	2.33543	2.23884	2.22757	2.16563	2.19807	2.29314	2.36022	2.36585	2.47797	2.57652	2.62084	2.79944	2.88672	2.89484	2.91067	2.90825	2.91714	2.9232	2.9143	2.81759	2.72142	2.60339	2.49497
0.324162	0.337825	0.342258	0.405831	0.441217	0.471351	0.577348	0.59963	0.602365	0.62493	1.32213	1.41761	1.38795	1.44928	1.3014	1.50379	1.53843	1.60048	1.72246	1.98966	1.87653	1.93487	1.97106	2.03665	2.11313	2.14102	2.20172	2.16608	2.08659	2.04943	2.01062	2.02945	2.12809	2.18621	2.17917	2.31315	2.39292	2.45511	2.62809	2.69028	2.69271	2.70669	2.73053	2.73543	2.72554	2.73008	2.61666	2.54663	2.41484	2.30301
0.316605	0.330331	0.334226	0.407892	0.450668	0.480171	0.558565	0.580625	0.583667	0.60214	1.29074	1.35449	1.35649	1.40688	1.25313	1.46378	1.50704	1.58173	1.6656	1.92043	1.80022	1.85464	1.88483	1.98163	2.02802	2.04188	2.09676	2.07626	2.01442	1.97439	1.95153	1.94297	2.03871	2.0859	2.10014	2.20565	2.3106	2.36627	2.53269	2.58644	2.54994	2.63204	2.60536	2.62559	2.59646	2.61027	2.53445	2.43891	2.3401	2.21929
0.310953	0.324381	0.328825	0.369393	0.385252	0.410137	0.56941	0.593104	0.597466	0.61445	0.677474	0.714503	0.704952	0.736771	0.66557	1.18409	1.22188	1.27099	1.40642	1.62622	1.73472	1.77419	1.80955	1.9027	1.93975	1.88808	1.95499	1.92111	1.83831	1.80309	1.80943	1.82067	1.89846	1.96159	1.96094	2.0958	2.15279	2.23918	2.39091	2.40852	2.51901	2.53453	2.53516	2.5409	2.54246	2.58006	2.4946	2.38962	2.30115	2.1698
0.296353	0.308922	0.312929	0.346064	0.357837	0.379978	0.501833	0.521912	0.524158	0.538704	0.603654	0.640923	0.632119	0.659254	0.600514	1.10955	1.11355	1.17009	1.26092	1.44954	1.50711	1.56894	1.60215	1.67325	1.71875	1.66884	1.6971	1.68184	1.61584	1.59018	1.58594	1.58223	1.64388	1.70827	1.71134	1.81276	1.86097	1.92861	2.04542	2.08131	2.18811	2.20154	2.23471	2.19231	2.20278	2.23113	2.18121	2.08759	1.99956	1.90432
0.304996	0.318423	0.322003	0.352424	0.362348	0.384019	0.489714	0.509521	0.510094	0.530002	0.578835	0.611515	0.605027	0.629042	0.577987	1.08026	1.12499	1.14396	1.22445	1.40486	1.4632	1.50725	1.52515	1.63007	1.64751	1.57845	1.61466	1.58233	1.54175	1.51795	1.47265	1.4956	1.58146	1.59491	1.62379	1.70184	1.76576	1.80601	1.91142	1.96912	2.06444	2.08291	2.1045	2.08737	2.09636	2.16764	2.04761	1.98784	1.88129	1.8055
0.307587	0.321132	0.324851	0.352753	0.357519	0.381802	0.470108	0.487683	0.491714	0.508199	0.558119	0.588245	0.583278	0.607688	0.554855	1.07178	1.07615	1.12898	1.21975	1.36503	1.4197	1.43155	1.47092	1.53552	1.57552	1.51137	1.53289	1.5009	1.46684	1.42743	1.42439	1.41084	1.47579	1.51407	1.53781	1.60175	1.65938	1.68735	1.81248	1.85686	1.95875	1.95617	1.97165	1.99537	1.95861	2.03631	1.97617	1.90228	1.79817	1.72075
0.316536	0.330412	0.334458	0.361217	0.365751	0.387866	0.460482	0.477336	0.480156	0.496965	0.54373	0.574115	0.567883	0.593191	0.560671	1.07854	1.11395	1.12369	1.19842	1.3189	1.36993	1.4064	1.44013	1.50811	1.5301	1.43123	1.478	1.45919	1.40057	1.37697	1.34928	1.34875	1.41441	1.4489	1.46408	1.53989	1.59715	1.63416	1.73531	1.78232	1.89231	1.90619	1.9145	1.92927	1.88271	1.94915	1.91857	1.82752	1.76028	1.68359
0.318233	0.331906	0.335911	0.346927	0.341114	0.362061	0.377134	0.389694	0.391904	0.405782	0.444361	0.46932	0.464947	0.484739	0.522566	0.535953	0.544109	0.579691	0.76877	0.84126	1.28327	1.33396	1.34142	1.39974	1.42258	1.49429	1.50927	1.48256	1.40757	1.38103	1.25911	1.27894	1.32618	1.37689	1.37402	1.39862	1.46409	1.53431	1.6241	1.65129	1.64162	1.66462	1.67106	1.67333	1.65774	1.90789	1.86229	1.80991	1.72976	1.61365
0.266	0.277613	0.281124	0.288305	0.282973	0.300087	0.303005	0.314617	0.316491	0.327283	0.349774	0.369075	0.365159	0.380897	0.395919	0.404513	0.411714	0.423559	0.506575	0.531834	0.920942	0.932302	0.94316	0.979604	1.00385	1.04574	1.04327	1.00377	0.980252	0.948202	0.851923	0.848727	0.900264	0.922545	0.939013	0.971471	0.996826	1.0366	1.09062	1.10889	1.10888	1.10747	1.12374	1.12796	1.11781	1.34966	1.31072	1.26642	1.20268	1.16821
0.218539	0.228052	0.230845	0.236114	0.230436	0.244333	0.244759	0.253446	0.255005	0.263814	0.273709	0.288819	0.28575	0.298583	0.314044	0.321325	0.32683	0.329246	0.369376	0.381951	0.690369	0.717712	0.70806	0.721836	0.734608	0.791352	0.786179	0.761369	0.731723	0.739503	0.637814	0.643003	0.674755	0.672184	0.691412	0.717916	0.739154	0.761787	0.800275	0.82364	0.81418	0.812736	0.834188	0.841897	0.827913	1.01175	0.972954	0.971073	0.921228	0.880988
0.280348	0.292499	0.296054	0.302924	0.296408	0.313582	0.311575	0.322971	0.324395	0.335431	0.349647	0.369053	0.364888	0.380766	0.397419	0.406141	0.413691	0.414818	0.452178	0.469105	0.872855	0.884895	0.881021	0.921947	0.95775	0.972275	0.983326	0.955558	0.917866	0.890541	0.786076	0.78161	0.833435	0.858498	0.860593	0.88766	0.91609	0.935211	0.989441	1.02854	1.00428	1.00802	1.04774	1.04371	1.0171	1.28725	1.23002	1.20585	1.17829	1.09306
0.276497	0.28877	0.292008	0.298709	0.291773	0.30921	0.303762	0.31519	0.317781	0.32776	0.34422	0.363458	0.359461	0.37535	0.383727	0.392339	0.399405	0.39928	0.436899	0.454173	0.837604	0.869224	0.86702	0.910331	0.90242	0.966858	0.949963	0.935421	0.907766	0.887003	0.754907	0.792719	0.834861	0.842765	0.82912	0.848698	0.878714	0.910934	0.964569	0.996661	0.990863	0.992315	0.984491	1.00715	0.994705	1.26725	1.22012	1.15749	1.11119	1.0937
0.273069	0.284968	0.288453	0.296069	0.29027	0.307601	0.297505	0.308818	0.310858	0.320997	0.328323	0.346834	0.342858	0.357911	0.370056	0.37798	0.384723	0.384746	0.456635	0.45534	0.443212	0.450213	0.45739	0.468976	0.472085	0.84175	0.841695	0.837424	0.780057	0.770369	0.77882	0.780998	0.804664	0.852671	0.867296	0.787655	0.834087	0.854612	0.905164	0.916993	0.931187	0.948501	0.94791	0.951747	0.948943	0.928635	0.919187	0.880927	0.837363	0.824453
0.313707	0.327107	0.331041	0.338233	0.329889	0.349753	0.339249	0.352111	0.354085	0.36594	0.376945	0.398041	0.393527	0.410766	0.423151	0.432197	0.439996	0.436376	0.48937	0.489023	0.479187	0.486749	0.494446	0.509343	0.511475	0.946532	0.92876	0.921845	0.877131	0.862533	0.868174	0.874225	0.931697	0.932032	0.950982	0.890009	0.926643	0.955231	1.02546	1.05536	1.04079	1.05697	1.05826	1.07249	1.06689	1.04106	0.995254	0.993778	0.946375	0.908544
0.3339	0.348482	0.352574	0.360715	0.352165	0.372997	0.361472	0.37511	0.377334	0.390063	0.40122	0.423604	0.418855	0.437229	0.450606	0.460148	0.46845	0.462776	0.501382	0.502206	0.492295	0.499549	0.507506	0.518967	0.524832	0.966936	0.992461	0.954521	0.915477	0.903053	0.905676	0.905258	0.947889	0.980841	0.994416	0.921037	0.958864	0.985098	1.06328	1.07819	1.08289	1.08579	1.10136	1.11593	1.11909	1.08918	1.05252	1.03912	0.968777	0.92255
0.318247	0.3321	0.33609	0.34323	0.334622	0.354675	0.344736	0.357673	0.359625	0.371732	0.381705	0.403146	0.39859	0.416115	0.427839	0.437135	0.444949	0.438489	0.465335	0.467001	0.457501	0.463028	0.470423	0.4832	0.486711	0.92314	0.921953	0.905956	0.871575	0.852307	0.867058	0.874009	0.897122	0.924311	0.913106	0.888673	0.910352	0.918854	0.996034	1.01275	1.02319	1.02103	1.02383	1.04716	1.04341	1.04051	1.00676	0.95132	0.91257	0.897033
0.217178	0.226203	0.228906	0.233682	0.227703	0.241261	0.234709	0.243607	0.244843	0.253054	0.25999	0.274594	0.271491	0.283428	0.29098	0.297225	0.302566	0.296868	0.308265	0.310424	0.304298	0.309284	0.31376	0.322726	0.325348	0.607902	0.633737	0.605042	0.575245	0.58146	0.57547	0.587352	0.61356	0.630559	0.627193	0.593442	0.614106	0.622519	0.667625	0.693644	0.694209	0.698062	0.706807	0.700324	0.695464	0.696194	0.681392	0.64993	0.616269	0.591663
0.187649	0.195817	0.198157	0.202292	0.197116	0.208853	0.20256	0.210212	0.211415	0.218512	0.225066	0.237708	0.235022	0.245355	0.251893	0.257299	0.261923	0.256995	0.257538	0.261391	0.257458	0.262001	0.266315	0.274291	0.276364	0.291608	0.292273	0.286459	0.273162	0.268626	0.41269	0.427256	0.448132	0.457655	0.454485	0.515847	0.532919	0.541027	0.571592	0.58424	0.54891	0.557111	0.542798	0.56152	0.557452	0.547477	0.540265	0.522231	0.499382	0.479137
0.182867	0.190828	0.193108	0.197137	0.192299	0.203531	0.197399	0.204856	0.206028	0.212945	0.219331	0.231651	0.229033	0.239103	0.245475	0.250743	0.255249	0.250308	0.250483	0.253965	0.249525	0.253586	0.258392	0.265158	0.268126	0.281887	0.283199	0.277194	0.265038	0.259736	0.421249	0.414104	0.443313	0.440656	0.454653	0.487507	0.505928	0.531497	0.556114	0.574291	0.519405	0.539075	0.542756	0.540108	0.546872	0.534391	0.526382	0.503773	0.486348	0.464749
0.177939	0.185685	0.187903	0.191824	0.186916	0.198045	0.192079	0.199334	0.200475	0.207205	0.213419	0.225408	0.22286	0.232659	0.238859	0.244396	0.248369	0.243282	0.242856	0.245872	0.241444	0.245405	0.249277	0.255969	0.259003	0.272645	0.273777	0.268427	0.255955	0.251262	0.394241	0.409788	0.431176	0.442588	0.438626	0.470364	0.499341	0.52082	0.527989	0.552013	0.513726	0.509229	0.52776	0.522324	0.515675	0.510942	0.498059	0.494325	0.473132	0.44498
0.175246	0.182875	0.18506	0.188921	0.184088	0.195048	0.189172	0.196318	0.197441	0.20407	0.21019	0.221997	0.219488	0.229138	0.235244	0.240293	0.244611	0.239515	0.239073	0.242165	0.237513	0.240999	0.245416	0.25205	0.254897	0.267941	0.269303	0.263594	0.251913	0.247291	0.408973	0.384814	0.415739	0.421149	0.431386	0.462673	0.48184	0.497735	0.530446	0.529512	0.495686	0.506982	0.503767	0.52022	0.520373	0.522644	0.500429	0.480251	0.466546	0.448415
0.175584	0.183227	0.185416	0.189285	0.184443	0.195424	0.189536	0.196697	0.197822	0.204463	0.210595	0.222425	0.219911	0.22958	0.235698	0.240756	0.245082	0.239903	0.239275	0.24221	0.237671	0.241174	0.245295	0.25207	0.254492	0.267632	0.269495	0.263407	0.251646	0.247202	0.388564	0.392943	0.403089	0.417593	0.427281	0.475731	0.488802	0.51526	0.526354	0.542212	0.501612	0.504012	0.514307	0.518236	0.514103	0.504063	0.494528	0.477325	0.461759	0.439561
0.175878	0.183534	0.185727	0.189602	0.184751	0.195751	0.189854	0.197026	0.198153	0.204805	0.210947	0.222797	0.220279	0.229964	0.236092	0.241159	0.245493	0.24016	0.239575	0.242259	0.237461	0.241361	0.245326	0.252337	0.254447	0.267972	0.269421	0.263514	0.25162	0.247126	0.251393	0.254541	0.267053	0.274573	0.275869	0.410155	0.425622	0.439338	0.473738	0.472808	0.501326	0.510421	0.514134	0.512915	0.510797	0.494229	0.468939	0.457627	0.444064	0.41705
0.171919	0.179402	0.181546	0.185334	0.180592	0.191345	0.18558	0.192591	0.193693	0.200195	0.206199	0.217782	0.21532	0.224788	0.230777	0.23573	0.239966	0.234711	0.234135	0.236392	0.232125	0.235749	0.239599	0.246211	0.248664	0.261568	0.26291	0.257358	0.245933	0.240846	0.245349	0.248624	0.260699	0.267884	0.268899	0.400794	0.419095	0.432614	0.462869	0.471689	0.494775	0.498577	0.503568	0.514131	0.496507	0.472837	0.455977	0.445744	0.424025	0.413162
0.172272	0.179771	0.181919	0.185715	0.180964	0.191738	0.185962	0.192987	0.194091	0.200607	0.206623	0.218229	0.215763	0.22525	0.231252	0.236215	0.24046	0.235254	0.234568	0.23709	0.232385	0.235905	0.240046	0.246506	0.248834	0.262	0.263394	0.257664	0.246159	0.24142	0.245867	0.248788	0.261032	0.268418	0.26934	0.405906	0.425235	0.43092	0.453532	0.469021	0.496812	0.490107	0.50068	0.503838	0.511234	0.479005	0.455178	0.442314	0.436694	0.410526
0.160554	0.167543	0.169545	0.173083	0.168655	0.178696	0.173313	0.17986	0.180889	0.186961	0.192568	0.203386	0.201087	0.209928	0.215522	0.220148	0.224104	0.219185	0.21854	0.221033	0.216578	0.219833	0.223596	0.229739	0.231952	0.244217	0.245403	0.240027	0.229218	0.224872	0.229255	0.231783	0.243108	0.249961	0.251002	0.371793	0.398312	0.403139	0.427553	0.446254	0.45863	0.465226	0.466515	0.466657	0.464412	0.4218	0.422283	0.410138	0.393961	0.384923
0.153633	0.160321	0.162237	0.165622	0.161385	0.170994	0.165842	0.172107	0.173092	0.178902	0.184268	0.194619	0.192419	0.200879	0.206232	0.210658	0.214444	0.209739	0.209097	0.211165	0.207204	0.210303	0.213829	0.21986	0.221953	0.233437	0.234804	0.229584	0.219215	0.215039	0.218995	0.221747	0.232608	0.239163	0.240096	0.363246	0.384632	0.385054	0.407714	0.416772	0.440284	0.446546	0.446647	0.445821	0.445699	0.42064	0.400503	0.402804	0.37467	0.365822
0.142654	0.148864	0.150642	0.153785	0.150262	0.158773	0.154195	0.159807	0.160721	0.166322	0.171304	0.181531	0.178667	0.186934	0.191699	0.195603	0.199118	0.194741	0.194744	0.196	0.192739	0.19525	0.198538	0.204074	0.205873	0.217142	0.217887	0.213091	0.203519	0.199769	0.203361	0.206157	0.216306	0.221996	0.222961	0.236105	0.246091	0.25177	0.268613	0.275251	0.388231	0.388272	0.396886	0.393337	0.396224	0.408805	0.392897	0.383451	0.381611	0.357479
0.139845	0.146344	0.148087	0.150758	0.147106	0.156058	0.150958	0.156661	0.157557	0.162847	0.16773	0.177152	0.17515	0.182851	0.187723	0.191958	0.195198	0.19111	0.190303	0.192124	0.188518	0.191412	0.194826	0.199948	0.202237	0.212438	0.213542	0.208862	0.199592	0.195663	0.199279	0.201741	0.21172	0.217554	0.218426	0.231714	0.241068	0.246705	0.262964	0.270171	0.377785	0.385755	0.379599	0.392705	0.387005	0.405745	0.39255	0.379485	0.35589	0.347766
0.132912	0.139314	0.140698	0.143284	0.139618	0.147931	0.143474	0.149305	0.149746	0.154773	0.159415	0.16837	0.166877	0.173786	0.178417	0.182246	0.185521	0.181449	0.180874	0.182714	0.179406	0.181917	0.185062	0.190077	0.192246	0.202148	0.203823	0.198686	0.189671	0.186187	0.189507	0.191794	0.201673	0.20685	0.207676	0.219887	0.228824	0.234542	0.250042	0.257019	0.358715	0.365939	0.371647	0.369248	0.372412	0.388808	0.369103	0.36367	0.343155	0.333871
0.120991	0.126258	0.127766	0.130433	0.127095	0.134868	0.130606	0.135539	0.136315	0.140891	0.145116	0.153268	0.151536	0.158199	0.162414	0.1659	0.168881	0.165167	0.164643	0.167043	0.163095	0.165976	0.169187	0.172984	0.174799	0.183784	0.18477	0.180735	0.172996	0.169325	0.172355	0.174525	0.183078	0.188206	0.188943	0.200173	0.208278	0.213424	0.22837	0.233397	0.336377	0.337196	0.332633	0.329108	0.33184	0.353664	0.333746	0.324298	0.323038	0.304239
0.11407	0.119036	0.120595	0.123383	0.119826	0.12696	0.123135	0.127787	0.128518	0.133243	0.136816	0.144707	0.143073	0.149561	0.153124	0.15641	0.159221	0.155719	0.155225	0.156714	0.154587	0.156095	0.15894	0.163089	0.164607	0.173408	0.174162	0.170768	0.163124	0.159561	0.162496	0.164542	0.172606	0.177441	0.178097	0.188645	0.196286	0.202038	0.214699	0.220007	0.309912	0.319197	0.309806	0.311188	0.31221	0.323423	0.324615	0.307531	0.302674	0.287589
0.101877	0.106723	0.107582	0.109827	0.107017	0.1138	0.109973	0.114538	0.11478	0.118634	0.122191	0.129055	0.127597	0.133207	0.136756	0.139897	0.142202	0.139075	0.138637	0.139974	0.137754	0.139428	0.141779	0.145663	0.147024	0.154902	0.155559	0.152161	0.145337	0.142515	0.145134	0.146966	0.154165	0.158494	0.15907	0.168495	0.175337	0.179731	0.191585	0.19651	0.195789	0.197854	0.19931	0.199924	0.199697	0.292334	0.28571	0.281533	0.259806	0.252752
0.0883141	0.0921585	0.0932597	0.0952057	0.0931807	0.0982934	0.095332	0.0993441	0.100321	0.10284	0.106129	0.111874	0.11061	0.115678	0.11855	0.121094	0.12327	0.120559	0.120177	0.121329	0.119457	0.12085	0.12351	0.12647	0.127577	0.134969	0.134838	0.132097	0.125974	0.123739	0.125806	0.12739	0.133633	0.137787	0.137884	0.146256	0.151966	0.155783	0.166063	0.170331	0.169707	0.17191	0.172397	0.173291	0.172387	0.251962	0.234041	0.241975	0.229226	0.213499
0.073863	0.0770784	0.0779993	0.0796269	0.0775897	0.0822093	0.0797325	0.0827446	0.0834234	0.0860117	0.0887966	0.0935677	0.0925102	0.0965777	0.0995619	0.101279	0.103099	0.100832	0.100922	0.101475	0.0995668	0.101075	0.102784	0.105809	0.106587	0.112197	0.112979	0.11031	0.10536	0.103319	0.105631	0.106545	0.111766	0.114897	0.115321	0.122152	0.127099	0.130292	0.138889	0.142596	0.141937	0.143436	0.144187	0.144935	0.144179	0.217802	0.210191	0.201532	0.194049	0.181426
0.0497737	0.0519404	0.0525609	0.0536577	0.0522849	0.0553979	0.0537289	0.055964	0.0560776	0.0579602	0.0598353	0.0630519	0.0623393	0.0650803	0.0668144	0.0682484	0.0694748	0.0679468	0.0677312	0.0683807	0.0670945	0.0683161	0.0692625	0.0711626	0.0718248	0.0756055	0.0759943	0.0743341	0.0709987	0.0696232	0.070904	0.0717966	0.0753153	0.0778357	0.077711	0.0823138	0.0856478	0.087799	0.0935926	0.0959984	0.0956464	0.0966566	0.0971623	0.0976667	0.0975677	0.143016	0.136042	0.130149	0.130189	0.12137
0.0294307	0.0307119	0.0310789	0.0317274	0.0309156	0.0327563	0.0317695	0.0329696	0.033569	0.0342714	0.0352992	0.0372821	0.0368607	0.0384814	0.0395068	0.0403547	0.0410799	0.0401764	0.0400489	0.0404329	0.0396724	0.040684	0.0409544	0.0420778	0.0426748	0.0447049	0.0449348	0.0439531	0.041981	0.0411676	0.041925	0.0424527	0.0446703	0.0457807	0.0459499	0.0486715	0.0506428	0.0519148	0.0553405	0.0567631	0.0565549	0.0571522	0.0574513	0.0577495	0.0574481	0.0848633	0.0828382	0.076629	0.074753	0.0724779
0.0224663	0.0234443	0.0237244	0.0242195	0.0235998	0.025005	0.0242516	0.0251677	0.0255171	0.0261615	0.0269461	0.0284597	0.0281381	0.0293752	0.030158	0.0308052	0.0313588	0.0306691	0.0305718	0.030865	0.0302844	0.0307431	0.031263	0.0321206	0.0324195	0.034126	0.0347123	0.0335521	0.0320467	0.0314258	0.0320039	0.0324068	0.033995	0.0349473	0.0350764	0.0371539	0.0386588	0.0396298	0.0422449	0.0433308	0.0431719	0.0436279	0.0438561	0.0440838	0.0438537	0.042675	0.0414427	0.0402043	0.0386155	0.0369833
0.0194078	0.0202527	0.0204947	0.0209223	0.020387	0.0216009	0.0209501	0.0217415	0.0218659	0.0226	0.0232777	0.0245853	0.0243075	0.0253762	0.0260524	0.0266115	0.0270897	0.0264939	0.0264099	0.0266631	0.0261616	0.0265579	0.027007	0.0277479	0.0280061	0.0294802	0.0296319	0.0289845	0.027684	0.0271476	0.027647	0.0279951	0.0293671	0.0301897	0.0303012	0.032096	0.033396	0.0342348	0.0364938	0.0374319	0.0372947	0.0376885	0.0378857	0.0380824	0.0378836	0.0368654	0.0358009	0.034731	0.0333585	0.0319485
0.0191295	0.0199623	0.0202008	0.0206223	0.0203001	0.0212911	0.0206496	0.0214297	0.0215523	0.0222759	0.0229439	0.0242328	0.0239589	0.0252177	0.0256788	0.0262299	0.0267012	0.026114	0.0260311	0.0262808	0.0257864	0.026177	0.0266197	0.0273499	0.0276044	0.0290575	0.0292069	0.0287742	0.027287	0.0267583	0.0272505	0.0275936	0.028946	0.0297567	0.0298667	0.0316357	0.032917	0.0339492	0.0359705	0.0373058	0.0367598	0.037148	0.0373424	0.037947	0.0373404	0.0363367	0.0352874	0.0346438	0.0328801	0.0314903
0.0197049	0.0205627	0.0208084	0.0212426	0.0206991	0.0219315	0.0212708	0.0220743	0.0222006	0.0229459	0.0236341	0.0249617	0.0246796	0.0257647	0.0264512	0.0270189	0.0275044	0.0268995	0.0268142	0.0270713	0.0265621	0.0269644	0.0274204	0.028378	0.0284348	0.0299315	0.0300855	0.0294282	0.0281077	0.0275632	0.0280703	0.0284236	0.0298167	0.0308572	0.0307651	0.0325873	0.0339072	0.0347588	0.0370525	0.0380049	0.0378655	0.0382655	0.0384657	0.0386654	0.0384635	0.0374297	0.0363489	0.0352627	0.0338692	0.0324376
0.0155207	0.0161963	0.0163898	0.0167318	0.0163037	0.0172744	0.016754	0.0173869	0.0174864	0.0180734	0.0186154	0.0196611	0.0194389	0.0202936	0.0208344	0.0212815	0.0216639	0.0213929	0.0211203	0.0213228	0.0213325	0.0212386	0.0215978	0.0221902	0.0223967	0.0235756	0.0236969	0.0231792	0.0221391	0.0217102	0.0221096	0.022388	0.0234852	0.0242799	0.0242322	0.0256675	0.0267071	0.0273779	0.0291845	0.0299347	0.0298249	0.0301399	0.0302976	0.0304549	0.0302959	0.0294817	0.0286303	0.0277748	0.0266771	0.0255496
0.0102324	0.0106779	0.0108054	0.0110309	0.0107487	0.0113887	0.0110455	0.0114628	0.0115284	0.0119154	0.0122728	0.0129622	0.0128157	0.0137899	0.0137357	0.0140304	0.0142826	0.0139685	0.0139241	0.0140576	0.0137932	0.0140021	0.0142389	0.0146295	0.0147657	0.0155429	0.0156229	0.0152815	0.0145959	0.0143131	0.0145764	0.0147599	0.0154833	0.015917	0.0159758	0.016922	0.0176074	0.0180497	0.0192407	0.0197353	0.0196629	0.0198706	0.0199746	0.0200782	0.0199735	0.0194366	0.0188753	0.0183113	0.0175877	0.0168443
0.0062264	0.00649744	0.00657507	0.00671227	0.00654054	0.00692996	0.00672118	0.00697508	0.00701499	0.00725049	0.00746793	0.00788743	0.00779829	0.00814116	0.0083581	0.00853748	0.00869089	0.00849975	0.00847278	0.00855403	0.00839313	0.00852025	0.00866434	0.00890203	0.00898487	0.00945781	0.00950646	0.00929876	0.00888153	0.00870946	0.00886968	0.00898134	0.00942151	0.00968541	0.0097212	0.010297	0.010714	0.0109832	0.0117079	0.0120088	0.0119648	0.0120912	0.0121545	0.0122175	0.0121538	0.0118271	0.0114856	0.0111424	0.010702	0.0102497
0.00449389	0.00468951	0.00474554	0.00484457	0.00472062	0.00500169	0.004851	0.00503425	0.00506305	0.00523303	0.00538996	0.00569274	0.0056284	0.00587587	0.00603244	0.0061619	0.00627263	0.00613468	0.00611521	0.00617385	0.00605773	0.00614947	0.00625347	0.00642502	0.00648481	0.00682615	0.00686126	0.00671136	0.00641023	0.00628603	0.00640167	0.00648227	0.00679996	0.00699043	0.00701626	0.00743182	0.00773284	0.00792707	0.00845014	0.00887274	0.00863558	0.00872678	0.00877245	0.00881799	0.00877196	0.00853619	0.00828969	0.00804198	0.00772417	0.00739768
0.00299593	0.00312634	0.0031637	0.00322971	0.00314708	0.00333446	0.003234	0.00335617	0.00337537	0.00348868	0.00359331	0.00379516	0.00375226	0.00391724	0.00402163	0.00410794	0.00418176	0.00408979	0.00407681	0.0041159	0.00403848	0.00409965	0.00416898	0.00428335	0.00432321	0.00455077	0.00457418	0.00447424	0.00427348	0.00419069	0.00426778	0.00432151	0.0045333	0.00466028	0.00467751	0.00495455	0.00515523	0.00528471	0.00563343	0.00577824	0.00575705	0.00581786	0.0058483	0.00587866	0.00584797	0.0056908	0.00552646	0.00536132	0.00514944	0.00493179
0.00162931	0.00170023	0.00172055	0.00175645	0.00171151	0.00181342	0.00175878	0.00182522	0.00183566	0.00189729	0.00195419	0.00206396	0.00204064	0.00213036	0.00218713	0.00223407	0.00227421	0.00222419	0.00221714	0.0022384	0.0021963	0.00222956	0.00226726	0.00232946	0.00235114	0.0024749	0.00248763	0.00243328	0.0023241	0.00227907	0.002321	0.00235022	0.0024654	0.00253446	0.00254382	0.00269449	0.00280363	0.00287404	0.00306369	0.00314244	0.00326785	0.00316399	0.00318055	0.00319706	0.00318037	0.00309489	0.00300552	0.00291571	0.00280048	0.00268211
[truncated: 50 more columns]

## Sheet: Bulgaria
1.19125	1.19783	1.16382	1.81251	1.82903	1.70689	1.86398	0.87484	0.89644	0.806767	0.47187	0.52601	0.542589	0.591652	0.64275	0.376677	0.403219	0.438479	0.458624	0.467502	1.05551	1.08838	1.04832	1.08604	1.11858	1.43208	1.46304	1.47824	1.5389	1.52377	1.5573	1.57536	1.58481	1.57887	1.4803	1.18767	1.21192	1.25101	1.28005	1.25659	0.917161	0.902957	0.94064	0.968209	0.964443	0.41448	0.424731	0.423515	0.413969	0.417316
1.19783	1.20722	1.1922	1.82019	1.833	1.71782	1.87294	0.87999	0.914517	0.816144	0.485611	0.540072	0.54781	0.583793	0.651269	0.377891	0.398775	0.438134	0.467714	0.475552	1.09065	1.12031	1.10838	1.1234	1.13038	1.45886	1.49327	1.47966	1.57444	1.55039	1.58212	1.60107	1.5961	1.60069	1.5056	1.18825	1.22758	1.26751	1.3079	1.28365	0.941872	0.912039	0.93464	0.968153	0.973261	0.419888	0.431424	0.43065	0.420135	0.423029
1.16382	1.1922	1.15483	1.77236	1.78436	1.67938	1.82375	0.856297	0.889723	0.797647	0.478192	0.520569	0.528921	0.572359	0.620974	0.367433	0.39486	0.427603	0.451328	0.464857	1.0457	1.09533	1.08113	1.08538	1.08261	1.43433	1.44153	1.47004	1.53599	1.51181	1.51909	1.54198	1.57466	1.56656	1.46675	1.20057	1.19345	1.23406	1.26627	1.25297	0.904297	0.883312	0.912925	0.948137	0.954454	0.409983	0.420635	0.420091	0.409503	0.411715
1.81251	1.82019	1.77236	11.4816	12.2581	13.2573	15.3558	0.841206	0.878576	0.778075	0.467028	0.512165	0.523723	0.580511	0.621775	0.361059	0.393405	0.424834	0.450821	0.462976	1.0656	1.07254	1.08164	1.06926	1.08661	1.46739	1.44003	1.47861	1.55845	1.49615	1.57335	1.59822	1.56975	1.59608	1.52985	1.22513	1.26548	1.29581	1.35785	1.29722	1.00243	1.00351	1.00608	1.074	1.04015	0.563673	0.567703	0.568011	0.555144	0.552507
1.82903	1.833	1.78436	12.2581	12.9963	14.1468	16.3772	0.823238	0.856201	0.755745	0.444157	0.495868	0.510005	0.554072	0.595291	0.355028	0.381506	0.40772	0.433409	0.445493	1.00962	1.06226	1.04332	1.05228	1.05288	1.41459	1.40362	1.42362	1.51142	1.47714	1.52267	1.55287	1.54612	1.59072	1.46173	1.18438	1.21782	1.25837	1.30241	1.25922	0.967084	0.976573	0.993943	1.02463	1.02765	0.562847	0.56629	0.564231	0.552958	0.550277
1.70689	1.71782	1.67938	13.2573	14.1468	15.8758	18.3387	1.05909	1.12581	0.967125	0.608565	0.679743	0.680692	0.744943	0.803784	0.430234	0.456009	0.495879	0.535003	0.53607	0.399314	0.414896	0.408792	0.41278	0.421571	1.44649	1.45428	1.49199	1.5816	1.55139	1.63925	1.66735	1.67013	1.71492	1.5895	1.19867	1.25975	1.28772	1.32684	1.27209	1.065	1.04869	1.0818	1.12876	1.11597	1.05941	1.08081	1.09167	1.05598	1.0546
1.86398	1.87294	1.82375	15.3558	16.3772	18.3387	21.202	1.07475	1.12051	0.979116	0.611201	0.679569	0.699025	0.768096	0.819845	0.433864	0.464683	0.51012	0.534694	0.5521	0.410287	0.422277	0.418111	0.420505	0.429588	1.50068	1.53138	1.53079	1.62438	1.59248	1.68854	1.71508	1.68453	1.73633	1.65357	1.22393	1.28065	1.30276	1.36946	1.33241	1.11034	1.07929	1.13656	1.17724	1.15838	1.09579	1.12643	1.12705	1.10067	1.09876
0.87484	0.87999	0.856297	0.841206	0.823238	1.05909	1.07475	11.3727	11.741	10.4495	9.07024	10.0721	10.2349	11.2416	12.0718	0.423791	0.452072	0.495962	0.521116	0.531304	0.400387	0.413522	0.406351	0.414514	0.42249	1.48043	1.48758	1.50969	1.5865	1.53619	1.68531	1.69676	1.69172	1.72697	1.61685	1.28059	1.32393	1.37153	1.38575	1.35098	1.14689	1.11206	1.12904	1.1969	1.18338	1.05906	1.1019	1.08314	1.07581	1.06665
0.89644	0.914517	0.889723	0.878576	0.856201	1.12581	1.12051	11.741	12.1252	10.8004	9.38826	10.4258	10.5814	11.6237	12.4843	0.440841	0.465542	0.513493	0.540586	0.557035	0.41469	0.432523	0.425431	0.427812	0.436816	1.51633	1.52372	1.55758	1.61322	1.60989	1.73947	1.74981	1.74319	1.77582	1.6557	1.3251	1.38271	1.39582	1.43766	1.39558	1.17724	1.16262	1.18169	1.2357	1.22964	1.10214	1.13995	1.11811	1.10654	1.10368
0.806767	0.816144	0.797647	0.778075	0.755745	0.967125	0.979116	10.4495	10.8004	9.59974	8.33626	9.25481	9.38984	10.3434	11.0984	0.392688	0.412549	0.454567	0.490343	0.497076	0.364479	0.378368	0.372823	0.382547	0.383953	1.34797	1.36617	1.40047	1.44918	1.41924	1.55699	1.54648	1.56904	1.58274	1.47138	1.18833	1.20503	1.24408	1.28884	1.26165	1.05214	1.02358	1.04102	1.08689	1.09025	0.965919	1.00473	1.0019	0.970108	0.995805
0.47187	0.485611	0.478192	0.467028	0.444157	0.608565	0.611201	9.07024	9.38826	8.33626	7.75769	8.64408	8.76346	9.63809	10.3691	0.5058	0.540529	0.585391	0.61181	0.632192	0.387473	0.396705	0.389522	0.399884	0.40326	0.384298	0.400327	0.403884	0.424432	0.412563	1.58191	1.56075	1.58295	1.60989	1.50774	1.1712	1.20114	1.23723	1.28392	1.24979	0.977128	0.957191	0.974996	1.02632	1.03848	1.05236	1.07929	1.0702	1.06319	1.07499
0.52601	0.540072	0.520569	0.512165	0.495868	0.679743	0.679569	10.0721	10.4258	9.25481	8.64408	9.61621	9.75567	10.725	11.5054	0.569378	0.59403	0.661261	0.685567	0.692666	0.427692	0.442508	0.430757	0.438757	0.447562	0.427086	0.443028	0.448416	0.471865	0.455911	1.7533	1.77891	1.77643	1.7846	1.65948	1.29718	1.35516	1.38754	1.41486	1.39555	1.1122	1.05479	1.08152	1.10379	1.14094	1.1672	1.20408	1.21943	1.1959	1.19992
0.542589	0.54781	0.528921	0.523723	0.510005	0.680692	0.699025	10.2349	10.5814	9.38984	8.76346	9.75567	9.91146	10.8931	11.6943	0.571849	0.599507	0.662679	0.704095	0.710464	0.427381	0.452808	0.437824	0.446867	0.449951	0.43626	0.450629	0.452668	0.480455	0.464002	1.75883	1.78524	1.78296	1.81607	1.68622	1.34626	1.37052	1.38792	1.45065	1.40837	1.1145	1.07743	1.10735	1.15824	1.15686	1.19962	1.22965	1.20542	1.20724	1.18998
0.591652	0.583793	0.572359	0.580511	0.554072	0.744943	0.768096	11.2416	11.6237	10.3434	9.63809	10.725	10.8931	11.9702	12.8458	0.623215	0.66264	0.720113	0.770711	0.795547	0.47477	0.491044	0.487328	0.494332	0.494106	0.479203	0.494082	0.500901	0.524455	0.509524	1.94705	1.95669	1.97447	1.98995	1.8869	1.46923	1.49411	1.53629	1.58795	1.53427	1.21902	1.19002	1.2147	1.24493	1.26991	1.32488	1.35499	1.353	1.30486	1.3491
0.64275	0.651269	0.620974	0.621775	0.595291	0.803784	0.819845	12.0718	12.4843	11.0984	10.3691	11.5054	11.6943	12.8458	13.7917	0.661924	0.720796	0.785841	0.835972	0.840796	0.502806	0.534617	0.514172	0.524877	0.529168	0.508478	0.530942	0.536489	0.564635	0.54645	2.11333	2.10665	2.13082	2.12521	2.01587	1.56075	1.60836	1.66616	1.70467	1.67187	1.3072	1.28268	1.29305	1.35581	1.36462	1.42039	1.44461	1.42617	1.42145	1.40911
0.376677	0.377891	0.367433	0.361059	0.355028	0.430234	0.433864	0.423791	0.440841	0.392688	0.5058	0.569378	0.571849	0.623215	0.661924	22.5723	24.1484	21.6934	21.6343	1.48119	0.82527	0.842747	0.826918	0.844802	0.863975	0.733754	0.723577	0.732311	0.778096	0.767901	0.780555	0.798121	0.778015	0.800632	0.748034	1.77306	1.81459	1.88482	1.97184	1.88809	1.45554	1.42463	1.43774	1.53464	1.51959	1.45047	1.48105	1.49268	1.4392	1.43915
0.403219	0.398775	0.39486	0.393405	0.381506	0.456009	0.464683	0.452072	0.465542	0.412549	0.540529	0.59403	0.599507	0.66264	0.720796	24.1484	25.8822	23.2223	23.1354	1.58536	0.893573	0.915106	0.885068	0.89589	0.932565	0.783551	0.77726	0.797043	0.836329	0.811929	0.8241	0.856916	0.829886	0.861921	0.801333	1.89461	1.94335	2.02437	2.05412	1.98992	1.57132	1.51205	1.57082	1.62872	1.63394	1.56373	1.58664	1.60965	1.54065	1.55316
0.438479	0.438134	0.427603	0.424834	0.40772	0.495879	0.51012	0.495962	0.513493	0.454567	0.585391	0.661261	0.662679	0.720113	0.785841	21.6934	23.2223	20.9702	20.8702	1.90607	1.13376	1.16804	1.15686	1.23241	1.24018	1.10787	1.10806	1.13041	1.19237	1.19433	1.19382	1.21367	1.20339	1.22533	1.14665	2.32932	2.41519	2.50659	2.53336	2.4385	1.94145	1.89729	1.94315	2.00392	2.04341	1.92797	1.98472	2.00528	1.91856	1.90448
0.458624	0.467714	0.451328	0.450821	0.433409	0.535003	0.534694	0.521116	0.540586	0.490343	0.61181	0.685567	0.704095	0.770711	0.835972	21.6343	23.1354	20.8702	20.8663	2.0397	1.22533	1.26991	1.28054	1.32532	1.36845	1.21558	1.23468	1.25698	1.35402	1.31385	1.33951	1.35084	1.34309	1.36384	1.27613	2.53453	2.58712	2.68245	2.76608	2.65693	2.10167	2.07394	2.10142	2.20138	2.20577	2.09491	2.15525	2.12105	2.09722	2.09026
0.467502	0.475552	0.464857	0.462976	0.445493	0.53607	0.5521	0.531304	0.557035	0.497076	0.632192	0.692666	0.710464	0.795547	0.840796	1.48119	1.58536	1.90607	2.0397	11.245	8.81677	8.81353	7.91037	6.50548	5.22877	4.24561	3.71502	3.32222	3.17426	2.92328	2.48133	2.54874	2.54363	2.59454	2.41833	2.95514	3.02645	3.14818	3.22762	3.15669	2.49133	2.46256	2.48111	2.61692	2.63144	2.5058	2.559	2.54696	2.46953	2.4771
1.05551	1.09065	1.0457	1.0656	1.00962	0.399314	0.410287	0.400387	0.41469	0.364479	0.387473	0.427692	0.427381	0.47477	0.502806	0.82527	0.893573	1.13376	1.22533	8.81677	8.07119	8.07951	7.30846	6.1464	5.16267	4.14073	3.73448	3.39976	3.30389	3.10746	2.57797	2.61732	2.61962	2.69077	2.51416	1.75527	1.83352	1.89549	1.96501	1.91449	2.24625	2.18483	2.21464	2.33221	2.32863	2.33554	2.37661	2.34773	2.29488	2.3185
1.08838	1.12031	1.09533	1.07254	1.06226	0.414896	0.422277	0.413522	0.432523	0.378368	0.396705	0.442508	0.452808	0.491044	0.534617	0.842747	0.915106	1.16804	1.26991	8.81353	8.07951	8.07855	7.36217	6.21997	5.21867	4.2206	3.78703	3.47807	3.40674	3.15301	2.66393	2.69836	2.72332	2.76631	2.58599	1.86714	1.93291	1.97251	2.03997	2.00118	2.31241	2.30548	2.34478	2.42124	2.45301	2.40102	2.47595	2.46534	2.39503	2.41977
1.04832	1.10838	1.08113	1.08164	1.04332	0.408792	0.418111	0.406351	0.425431	0.372823	0.389522	0.430757	0.437824	0.487328	0.514172	0.826918	0.885068	1.15686	1.28054	7.91037	7.30846	7.36217	6.71199	5.77904	4.85835	3.9417	3.57519	3.33311	3.26714	3.06568	2.60604	2.67804	2.66797	2.71764	2.53611	1.88978	1.94931	2.00211	2.06763	2.03873	2.31828	2.31913	2.35231	2.43567	2.44328	2.44381	2.4822	2.48127	2.40285	2.41262
1.08604	1.1234	1.08538	1.06926	1.05228	0.41278	0.420505	0.414514	0.427812	0.382547	0.399884	0.438757	0.446867	0.494332	0.524877	0.844802	0.89589	1.23241	1.32532	6.50548	6.1464	6.21997	5.77904	5.05848	4.40638	3.65277	3.38299	3.1941	3.20695	3.0949	2.68519	2.68481	2.72376	2.74306	2.5821	2.04739	2.11658	2.18156	2.24301	2.19277	2.50714	2.45145	2.51012	2.61264	2.61282	2.6112	2.66369	2.62188	2.55074	2.57009
1.11858	1.13038	1.08261	1.08661	1.05288	0.421571	0.429588	0.42249	0.436816	0.383953	0.40326	0.447562	0.449951	0.494106	0.529168	0.863975	0.932565	1.24018	1.36845	5.22877	5.16267	5.21867	4.85835	4.40638	4.02836	3.36984	3.1781	3.06116	3.13521	3.0028	2.66618	2.72188	2.7089	2.76344	2.5926	2.1593	2.21575	2.30898	2.36857	2.31379	2.61622	2.56654	2.60056	2.71677	2.72472	2.71056	2.78416	2.73872	2.65643	2.65582
1.43208	1.45886	1.43433	1.46739	1.41459	1.44649	1.50068	1.48043	1.51633	1.34797	0.384298	0.427086	0.43626	0.479203	0.508478	0.733754	0.783551	1.10787	1.21558	4.24561	4.14073	4.2206	3.9417	3.65277	3.36984	3.71176	3.57226	3.50671	3.62968	3.49926	3.07569	3.14317	3.13293	3.20605	2.99581	2.54484	2.64199	2.71727	2.7929	2.73273	2.3769	2.3593	2.3937	2.47795	2.47935	2.64169	2.69017	2.70924	2.61923	2.62234
1.46304	1.49327	1.44153	1.44003	1.40362	1.45428	1.53138	1.48758	1.52372	1.36617	0.400327	0.443028	0.450629	0.494082	0.530942	0.723577	0.77726	1.10806	1.23468	3.71502	3.73448	3.78703	3.57519	3.38299	3.1781	3.57226	3.53617	3.47656	3.60431	3.51454	3.11605	3.18449	3.17228	3.21662	3.0167	2.61398	2.71236	2.78115	2.89508	2.79797	2.46434	2.39498	2.43639	2.55437	2.5492	2.72797	2.78315	2.75017	2.69472	2.70219
1.47824	1.47966	1.47004	1.47861	1.42362	1.49199	1.53079	1.50969	1.55758	1.40047	0.403884	0.448416	0.452668	0.500901	0.536489	0.732311	0.797043	1.13041	1.25698	3.32222	3.39976	3.47807	3.33311	3.1941	3.06116	3.50671	3.47656	3.46486	3.5862	3.51007	3.14924	3.19487	3.19687	3.25072	3.0586	2.69097	2.77188	2.84699	2.92433	2.88005	2.51108	2.46774	2.49428	2.59246	2.60847	2.77823	2.86264	2.8206	2.71998	2.7596
1.5389	1.57444	1.53599	1.55845	1.51142	1.5816	1.62438	1.5865	1.61322	1.44918	0.424432	0.471865	0.480455	0.524455	0.564635	0.778096	0.836329	1.19237	1.35402	3.17426	3.30389	3.40674	3.26714	3.20695	3.13521	3.62968	3.60431	3.5862	3.74882	3.69702	3.3128	3.36623	3.36138	3.42053	3.20444	2.86967	2.95832	3.03966	3.14331	3.05309	2.66988	2.60964	2.67502	2.77111	2.77172	2.93794	3.0099	2.99336	2.9213	2.92864
1.52377	1.55039	1.51181	1.49615	1.47714	1.55139	1.59248	1.53619	1.60989	1.41924	0.412563	0.455911	0.464002	0.509524	0.54645	0.767901	0.811929	1.19433	1.31385	2.92328	3.10746	3.15301	3.06568	3.0949	3.0028	3.49926	3.51454	3.51007	3.69702	3.63802	3.27886	3.34024	3.33343	3.38111	3.18831	2.8316	2.91308	2.99798	3.09554	3.02098	2.62717	2.60476	2.61928	2.72689	2.75017	2.9324	2.96302	2.95348	2.87644	2.86904
1.5573	1.58212	1.51909	1.57335	1.52267	1.63925	1.68854	1.68531	1.73947	1.55699	1.58191	1.7533	1.75883	1.94705	2.11333	0.780555	0.8241	1.19382	1.33951	2.48133	2.57797	2.66393	2.60604	2.68519	2.66618	3.07569	3.11605	3.14924	3.3128	3.27886	3.53447	3.62394	3.63426	3.68225	3.459	3.13674	3.24752	3.33866	3.43188	3.35259	2.85745	2.77752	2.82716	2.95849	2.947	2.92876	2.99315	2.97474	2.89068	2.88418
1.57536	1.60107	1.54198	1.59822	1.55287	1.66735	1.71508	1.69676	1.74981	1.54648	1.56075	1.77891	1.78524	1.95669	2.10665	0.798121	0.856916	1.21367	1.35084	2.54874	2.61732	2.69836	2.67804	2.68481	2.72188	3.14317	3.18449	3.19487	3.36623	3.34024	3.62394	3.65819	3.69417	3.73556	3.50022	3.16555	3.28127	3.37184	3.46985	3.39887	2.90345	2.81904	2.88877	2.97084	2.99837	2.97912	3.04592	3.03681	2.9191	2.93953
1.58481	1.5961	1.57466	1.56975	1.54612	1.67013	1.68453	1.69172	1.74319	1.56904	1.58295	1.77643	1.78296	1.97447	2.13082	0.778015	0.829886	1.20339	1.34309	2.54363	2.61962	2.72332	2.66797	2.72376	2.7089	3.13293	3.17228	3.19687	3.36138	3.33343	3.63426	3.69417	3.69972	3.75366	3.52619	3.17063	3.27385	3.37948	3.49415	3.40639	2.8911	2.84801	2.91056	2.99336	3.01503	2.9915	3.05314	3.01137	2.93856	2.93029
1.57887	1.60069	1.56656	1.59608	1.59072	1.71492	1.73633	1.72697	1.77582	1.58274	1.60989	1.7846	1.81607	1.98995	2.12521	0.800632	0.861921	1.22533	1.36384	2.59454	2.69077	2.76631	2.71764	2.74306	2.76344	3.20605	3.21662	3.25072	3.42053	3.38111	3.68225	3.73556	3.75366	3.79679	3.57816	3.22842	3.32392	3.4224	3.5501	3.43559	2.91351	2.902	2.9356	3.03857	3.04798	3.03877	3.11876	3.07655	2.97975	3.00351
1.4803	1.5056	1.46675	1.52985	1.46173	1.5895	1.65357	1.61685	1.6557	1.47138	1.50774	1.65948	1.68622	1.8869	2.01587	0.748034	0.801333	1.14665	1.27613	2.41833	2.51416	2.58599	2.53611	2.5821	2.5926	2.99581	3.0167	3.0586	3.20444	3.18831	3.459	3.50022	3.52619	3.57816	3.3454	3.05279	3.13873	3.21931	3.33077	3.24921	2.77395	2.69686	2.75025	2.85526	2.8475	2.83224	2.92416	2.89162	2.79048	2.8122
1.18767	1.18825	1.20057	1.22513	1.18438	1.19867	1.22393	1.28059	1.3251	1.18833	1.1712	1.29718	1.34626	1.46923	1.56075	1.77306	1.89461	2.32932	2.53453	2.95514	1.75527	1.86714	1.88978	2.04739	2.1593	2.54484	2.61398	2.69097	2.86967	2.8316	3.13674	3.16555	3.17063	3.22842	3.05279	3.03801	3.14743	3.21568	3.30661	3.22062	2.72866	2.6996	2.71635	2.82619	2.84352	2.74678	2.78594	2.78655	2.69704	2.70141
1.21192	1.22758	1.19345	1.26548	1.21782	1.25975	1.28065	1.32393	1.38271	1.20503	1.20114	1.35516	1.37052	1.49411	1.60836	1.81459	1.94335	2.41519	2.58712	3.02645	1.83352	1.93291	1.94931	2.11658	2.21575	2.64199	2.71236	2.77188	2.95832	2.91308	3.24752	3.28127	3.27385	3.32392	3.13873	3.14743	3.20269	3.30348	3.40701	3.32795	2.81553	2.78036	2.80707	2.92328	2.93086	2.83499	2.88393	2.88732	2.81757	2.78702
1.25101	1.26751	1.23406	1.29581	1.25837	1.28772	1.30276	1.37153	1.39582	1.24408	1.23723	1.38754	1.38792	1.53629	1.66616	1.88482	2.02437	2.50659	2.68245	3.14818	1.89549	1.97251	2.00211	2.18156	2.30898	2.71727	2.78115	2.84699	3.03966	2.99798	3.33866	3.37184	3.37948	3.4224	3.21931	3.21568	3.30348	3.4211	3.50567	3.40524	2.89764	2.83354	2.89614	2.9943	3.02364	2.91654	2.97412	2.94352	2.85694	2.87935
1.28005	1.3079	1.26627	1.35785	1.30241	1.32684	1.36946	1.38575	1.43766	1.28884	1.28392	1.41486	1.45065	1.58795	1.70467	1.97184	2.05412	2.53336	2.76608	3.22762	1.96501	2.03997	2.06763	2.24301	2.36857	2.7929	2.89508	2.92433	3.14331	3.09554	3.43188	3.46985	3.49415	3.5501	3.33077	3.30661	3.40701	3.50567	3.60212	3.53225	2.9916	2.90783	2.99872	3.10637	3.12156	3.03006	3.05754	3.08603	2.96508	2.96831
1.25659	1.28365	1.25297	1.29722	1.25922	1.27209	1.33241	1.35098	1.39558	1.26165	1.24979	1.39555	1.40837	1.53427	1.67187	1.88809	1.98992	2.4385	2.65693	3.15669	1.91449	2.00118	2.03873	2.19277	2.31379	2.73273	2.79797	2.88005	3.05309	3.02098	3.35259	3.39887	3.40639	3.43559	3.24921	3.22062	3.32795	3.40524	3.53225	3.43524	2.9258	2.85331	2.94469	3.0411	3.05687	2.93662	2.99417	2.97694	2.89307	2.88134
0.917161	0.941872	0.904297	1.00243	0.967084	1.065	1.11034	1.14689	1.17724	1.05214	0.977128	1.1122	1.1145	1.21902	1.3072	1.45554	1.57132	1.94145	2.10167	2.49133	2.24625	2.31241	2.31828	2.50714	2.61622	2.3769	2.46434	2.51108	2.66988	2.62717	2.85745	2.90345	2.8911	2.91351	2.77395	2.72866	2.81553	2.89764	2.9916	2.9258	2.65161	2.59059	2.63062	2.74526	2.76129	2.68906	2.73667	2.71229	2.62524	2.64446
0.902957	0.912039	0.883312	1.00351	0.976573	1.04869	1.07929	1.11206	1.16262	1.02358	0.957191	1.05479	1.07743	1.19002	1.28268	1.42463	1.51205	1.89729	2.07394	2.46256	2.18483	2.30548	2.31913	2.45145	2.56654	2.3593	2.39498	2.46774	2.60964	2.60476	2.77752	2.81904	2.84801	2.902	2.69686	2.6996	2.78036	2.83354	2.90783	2.85331	2.59059	2.57297	2.58307	2.66229	2.69588	2.61529	2.71507	2.66654	2.57921	2.57333
0.94064	0.93464	0.912925	1.00608	0.993943	1.0818	1.13656	1.12904	1.18169	1.04102	0.974996	1.08152	1.10735	1.2147	1.29305	1.43774	1.57082	1.94315	2.10142	2.48111	2.21464	2.34478	2.35231	2.51012	2.60056	2.3937	2.43639	2.49428	2.67502	2.61928	2.82716	2.88877	2.91056	2.9356	2.75025	2.71635	2.80707	2.89614	2.99872	2.94469	2.63062	2.58307	2.64865	2.75766	2.74623	2.67128	2.7336	2.73242	2.62465	2.63306
0.968209	0.968153	0.948137	1.074	1.02463	1.12876	1.17724	1.1969	1.2357	1.08689	1.02632	1.10379	1.15824	1.24493	1.35581	1.53464	1.62872	2.00392	2.20138	2.61692	2.33221	2.42124	2.43567	2.61264	2.71677	2.47795	2.55437	2.59246	2.77111	2.72689	2.95849	2.97084	2.99336	3.03857	2.85526	2.82619	2.92328	2.9943	3.10637	3.0411	2.74526	2.66229	2.75766	2.82911	2.85362	2.77919	2.84488	2.83005	2.74979	2.74419
0.964443	0.973261	0.954454	1.04015	1.02765	1.11597	1.15838	1.18338	1.22964	1.09025	1.03848	1.14094	1.15686	1.26991	1.36462	1.51959	1.63394	2.04341	2.20577	2.63144	2.32863	2.45301	2.44328	2.61282	2.72472	2.47935	2.5492	2.60847	2.77172	2.75017	2.947	2.99837	3.01503	3.04798	2.8475	2.84352	2.93086	3.02364	3.12156	3.05687	2.76129	2.69588	2.74623	2.85362	2.9029	2.76281	2.85117	2.83899	2.74372	2.74321
0.41448	0.419888	0.409983	0.563673	0.562847	1.05941	1.09579	1.05906	1.10214	0.965919	1.05236	1.1672	1.19962	1.32488	1.42039	1.45047	1.56373	1.92797	2.09491	2.5058	2.33554	2.40102	2.44381	2.6112	2.71056	2.64169	2.72797	2.77823	2.93794	2.9324	2.92876	2.97912	2.9915	3.03877	2.83224	2.74678	2.83499	2.91654	3.03006	2.93662	2.68906	2.61529	2.67128	2.77919	2.76281	2.91785	2.97506	2.93435	2.83721	2.86791
0.424731	0.431424	0.420635	0.567703	0.56629	1.08081	1.12643	1.1019	1.13995	1.00473	1.07929	1.20408	1.22965	1.35499	1.44461	1.48105	1.58664	1.98472	2.15525	2.559	2.37661	2.47595	2.4822	2.66369	2.78416	2.69017	2.78315	2.86264	3.0099	2.96302	2.99315	3.04592	3.05314	3.11876	2.92416	2.78594	2.88393	2.97412	3.05754	2.99417	2.73667	2.71507	2.7336	2.84488	2.85117	2.97506	3.08031	3.01333	2.92139	2.8954
0.423515	0.43065	0.420091	0.568011	0.564231	1.09167	1.12705	1.08314	1.11811	1.0019	1.0702	1.21943	1.20542	1.353	1.42617	1.49268	1.60965	2.00528	2.12105	2.54696	2.34773	2.46534	2.48127	2.62188	2.73872	2.70924	2.75017	2.8206	2.99336	2.95348	2.97474	3.03681	3.01137	3.07655	2.89162	2.78655	2.88732	2.94352	3.08603	2.97694	2.71229	2.66654	2.73242	2.83005	2.83899	2.93435	3.01333	2.97166	2.87877	2.8893
0.413969	0.420135	0.409503	0.555144	0.552958	1.05598	1.10067	1.07581	1.10654	0.970108	1.06319	1.1959	1.20724	1.30486	1.42145	1.4392	1.54065	1.91856	2.09722	2.46953	2.29488	2.39503	2.40285	2.55074	2.65643	2.61923	2.69472	2.71998	2.9213	2.87644	2.89068	2.9191	2.93856	2.97975	2.79048	2.69704	2.81757	2.85694	2.96508	2.89307	2.62524	2.57921	2.62465	2.74979	2.74372	2.83721	2.92139	2.87877	2.80981	2.81626
0.417316	0.423029	0.411715	0.552507	0.550277	1.0546	1.09876	1.06665	1.10368	0.995805	1.07499	1.19992	1.18998	1.3491	1.40911	1.43915	1.55316	1.90448	2.09026	2.4771	2.3185	2.41977	2.41262	2.57009	2.65582	2.62234	2.70219	2.7596	2.92864	2.86904	2.88418	2.93953	2.93029	3.00351	2.8122	2.70141	2.78702	2.87935	2.96831	2.88134	2.64446	2.57333	2.63306	2.74419	2.74321	2.86791	2.8954	2.8893	2.81626	2.80615
0.41911	0.42548	0.414054	0.619872	0.621714	0.667535	0.716145	0.589238	0.607052	0.541919	0.813941	0.8943	0.913515	0.991138	1.07169	1.45341	1.56724	1.93265	2.08888	2.47735	2.20378	2.29498	2.30875	2.4656	2.56354	2.63668	2.70989	2.73837	2.91906	2.88454	2.8666	2.91926	2.92489	2.9666	2.76559	2.65333	2.75045	2.82854	2.89004	2.84442	2.56563	2.52027	2.56687	2.65	2.6732	2.8035	2.83878	2.85207	2.73193	2.76471
0.431489	0.438362	0.426544	0.6457	0.653212	0.700429	0.754324	0.604269	0.622425	0.554028	0.825397	0.914317	0.933343	1.03264	1.09705	1.52267	1.66176	1.96655	2.16217	2.5212	2.25203	2.36313	2.34853	2.50398	2.59397	2.65266	2.73755	2.79188	2.98653	2.9344	2.91932	2.95926	2.97234	3.02311	2.85256	2.70784	2.80445	2.87713	2.98581	2.89817	2.61309	2.57312	2.62211	2.72056	2.75057	2.86178	2.92025	2.90464	2.82464	2.83315
0.435231	0.441106	0.430906	0.656429	0.655788	0.704714	0.759838	0.60792	0.628497	0.559767	0.844367	0.92573	0.940847	1.0339	1.10915	1.50419	1.6436	1.9788	2.14816	2.50317	2.27126	2.35669	2.38229	2.53213	2.60005	2.68382	2.74841	2.79664	2.9879	2.9811	2.90496	2.9702	2.97156	3.0163	2.84561	2.7098	2.77608	2.86725	2.96926	2.88616	2.61294	2.55523	2.62413	2.71782	2.72097	2.85216	2.91653	2.91636	2.84702	2.81369
0.417437	0.424256	0.41307	0.606078	0.60985	0.650982	0.70432	0.58801	0.60865	0.541601	0.805816	0.891836	0.91729	0.990044	1.07348	1.45199	1.53285	1.90608	2.04878	2.40138	2.15298	2.21717	2.24268	2.36561	2.46542	2.56	2.59693	2.63672	2.80621	2.77744	2.75777	2.78294	2.80016	2.81631	2.65492	2.53522	2.60406	2.69875	2.795	2.7272	2.46282	2.39525	2.46608	2.55012	2.57725	2.71534	2.75	2.72332	2.64846	2.65571
0.425427	0.431681	0.42028	0.613815	0.619978	0.662902	0.709455	0.581388	0.600907	0.533585	0.810571	0.891761	0.908886	0.992838	1.06184	1.47384	1.56562	1.90838	2.05798	2.4021	2.14757	2.24553	2.24555	2.35548	2.45635	2.50813	2.56244	2.6367	2.78587	2.76861	2.70331	2.75078	2.75009	2.78971	2.64051	2.49994	2.59461	2.68552	2.7588	2.68445	2.43322	2.37521	2.42966	2.5295	2.53337	2.69076	2.72381	2.71197	2.65666	2.63068
0.411666	0.41792	0.407355	0.575932	0.576272	0.616004	0.658349	0.547132	0.565414	0.502556	0.451107	0.501899	0.510257	0.560244	0.601246	1.17185	1.25914	1.56301	1.69368	2.04691	2.10085	2.17687	2.14759	2.28308	2.34389	2.37045	2.42287	2.44471	2.60444	2.60011	2.60247	2.62966	2.65334	2.68046	2.51721	2.33444	2.4108	2.48063	2.56685	2.51203	2.28309	2.23489	2.30689	2.38041	2.3949	2.51354	2.59232	2.57151	2.46405	2.50686
0.396192	0.402363	0.391172	0.521377	0.520505	0.554942	0.589713	0.519615	0.538665	0.478303	0.430615	0.478155	0.485801	0.534375	0.57341	1.10974	1.1847	1.44158	1.56948	1.88563	1.95258	2.04399	2.01028	2.13181	2.17353	2.20748	2.25821	2.25819	2.38291	2.3738	2.39881	2.45275	2.44683	2.48102	2.31932	2.14562	2.22431	2.26405	2.34084	2.30686	2.11557	2.07814	2.10966	2.1951	2.1833	2.31594	2.35575	2.35757	2.29569	2.27854
0.448252	0.455445	0.443787	0.545664	0.541425	0.57471	0.603646	0.535257	0.552339	0.49076	0.439525	0.489363	0.496694	0.546017	0.585705	1.17992	1.27076	1.48763	1.61286	1.84526	1.91377	2.00052	1.98145	2.09417	2.1295	2.07994	2.12903	2.18097	2.28843	2.27332	2.25191	2.26481	2.28566	2.32429	2.17199	2.00073	2.04679	2.13357	2.17895	2.13025	1.93676	1.94017	1.95442	2.04357	2.01341	2.16894	2.24928	2.24968	2.14816	2.19817
0.428848	0.435991	0.424426	0.504214	0.497343	0.525723	0.550891	0.499875	0.516225	0.460182	0.412145	0.458388	0.465475	0.511272	0.549645	1.09999	1.16678	1.38151	1.47034	1.66117	1.73372	1.80784	1.79276	1.87643	1.90504	1.87014	1.89416	1.91284	2.02105	1.98387	1.96766	2.00646	2.00836	2.03459	1.91611	1.7227	1.79626	1.83267	1.88145	1.86707	1.71347	1.68906	1.72316	1.78702	1.78088	1.92255	1.98134	1.96264	1.93609	1.93251
0.410023	0.416803	0.405499	0.462129	0.454571	0.481394	0.49997	0.470478	0.486079	0.433954	0.387827	0.431511	0.436719	0.480847	0.516377	0.988138	1.09506	1.24188	1.33247	1.48099	1.58234	1.63356	1.62823	1.6786	1.71817	1.65498	1.68205	1.70661	1.79725	1.76089	1.74837	1.79265	1.78739	1.8021	1.67661	1.52341	1.55618	1.62615	1.66774	1.62165	1.51419	1.49062	1.52629	1.59133	1.59062	1.70761	1.75928	1.74917	1.72155	1.71028
0.385962	0.391863	0.381642	0.389968	0.378046	0.397184	0.407094	0.41517	0.42938	0.381615	0.342809	0.381395	0.387059	0.42581	0.457081	0.516805	0.553045	0.663123	0.711838	0.956733	1.39612	1.46124	1.444	1.46027	1.47363	1.57334	1.61058	1.58746	1.68064	1.65355	1.53289	1.55858	1.54928	1.5598	1.47822	1.39874	1.43474	1.49068	1.53494	1.49632	1.30712	1.29136	1.31463	1.36239	1.36578	1.55744	1.57845	1.57906	1.53365	1.56095
0.401194	0.407589	0.396662	0.403616	0.390914	0.410364	0.420524	0.423576	0.437963	0.388535	0.35002	0.389528	0.394878	0.434542	0.466373	0.51507	0.552183	0.654711	0.699712	0.906637	1.37971	1.44137	1.40526	1.42685	1.43448	1.54287	1.57445	1.59328	1.68389	1.63974	1.50845	1.52073	1.52521	1.52564	1.4442	1.37235	1.41998	1.45449	1.48771	1.45328	1.2773	1.25452	1.27919	1.32227	1.32739	1.53176	1.55775	1.55214	1.51304	1.51903
0.354343	0.360031	0.350479	0.349758	0.338539	0.354237	0.361437	0.359756	0.371943	0.330571	0.297609	0.330833	0.335863	0.368887	0.396237	0.416448	0.445332	0.508435	0.542159	0.640484	1.07598	1.09731	1.09547	1.1182	1.11519	1.20076	1.22067	1.22695	1.30429	1.25148	1.13653	1.16395	1.15029	1.16843	1.09004	1.04208	1.0736	1.08763	1.13708	1.10373	0.967893	0.939585	0.975365	0.987472	1.00157	1.17883	1.21333	1.19937	1.17361	1.16978
0.322398	0.327433	0.318885	0.31732	0.306676	0.321777	0.328224	0.327591	0.338892	0.301276	0.270611	0.300868	0.305761	0.335635	0.360649	0.370271	0.396102	0.450147	0.479142	0.548667	0.945619	0.975821	0.964345	0.963113	1.00843	1.04928	1.06787	1.08122	1.12901	1.10489	0.994367	1.0054	1.01095	1.01411	0.962423	0.921115	0.93954	0.967827	0.988025	0.975556	0.842345	0.810813	0.864183	0.872933	0.893243	1.03732	1.07236	1.05856	1.02724	1.04978
0.319234	0.324193	0.315744	0.315835	0.305582	0.319597	0.326756	0.322087	0.33289	0.296192	0.266115	0.295737	0.300205	0.330414	0.354274	0.367885	0.393896	0.442766	0.470655	0.532176	0.920373	0.959504	0.930554	0.957772	0.956341	1.03428	1.05866	1.04122	1.10769	1.09041	0.970834	0.987991	0.973255	0.990944	0.928556	0.895342	0.912417	0.947049	0.956698	0.93818	0.817824	0.795412	0.822318	0.864573	0.855972	1.01627	1.04283	1.04183	0.995112	1.01799
0.311052	0.315902	0.307629	0.304526	0.294241	0.308269	0.313882	0.312749	0.323497	0.287338	0.258542	0.287468	0.291674	0.320572	0.34426	0.346765	0.371019	0.416962	0.442929	0.614145	0.566967	0.584827	0.564222	0.550593	0.539482	0.957732	0.958701	0.958181	1.00539	0.982055	0.940454	0.963037	0.947472	0.986228	0.926731	0.81202	0.813275	0.846122	0.854699	0.861245	0.776516	0.76537	0.786393	0.813839	0.821138	0.846194	0.862505	0.859088	0.834357	0.839273
0.298293	0.302945	0.295011	0.292035	0.282175	0.295625	0.301008	0.298036	0.308132	0.27399	0.246573	0.274139	0.278106	0.305704	0.328249	0.328705	0.352094	0.391854	0.4155	0.531554	0.495013	0.510438	0.494248	0.48942	0.480589	0.867672	0.886914	0.901737	0.938452	0.911122	0.875305	0.884475	0.892223	0.9079	0.847039	0.735538	0.758679	0.776683	0.801402	0.773195	0.722973	0.709872	0.720867	0.759118	0.758603	0.785733	0.821546	0.805414	0.777361	0.779621
0.292473	0.297417	0.289254	0.286336	0.276747	0.289856	0.295134	0.290731	0.300533	0.266917	0.240305	0.267232	0.271231	0.29813	0.320081	0.322064	0.344869	0.381499	0.40303	0.478751	0.448077	0.463135	0.449557	0.449837	0.447458	0.84642	0.840757	0.851277	0.904479	0.883529	0.84937	0.857834	0.858065	0.865016	0.806071	0.694273	0.735753	0.736466	0.766046	0.750329	0.681396	0.685744	0.695621	0.72176	0.722423	0.732648	0.773185	0.766223	0.76083	0.752038
0.275963	0.280267	0.272927	0.270174	0.261133	0.273495	0.278475	0.273669	0.282944	0.251728	0.226397	0.251709	0.255383	0.2807	0.301395	0.300758	0.321565	0.355551	0.374549	0.429964	0.403543	0.417284	0.407989	0.407784	0.405341	0.791558	0.797092	0.787679	0.831837	0.822978	0.774769	0.804057	0.785423	0.809175	0.737447	0.665674	0.682077	0.699361	0.724948	0.699061	0.648723	0.632436	0.641743	0.679737	0.676662	0.69721	0.718889	0.700294	0.70139	0.697084
0.2744	0.278679	0.271381	0.268643	0.259514	0.271946	0.276897	0.272793	0.282089	0.250628	0.225565	0.250933	0.2547	0.279941	0.300452	0.297969	0.31896	0.350726	0.370249	0.416599	0.392009	0.404658	0.395039	0.39699	0.396187	0.759569	0.775072	0.789521	0.816706	0.80914	0.75906	0.781452	0.783598	0.804056	0.729479	0.644979	0.663484	0.683071	0.704016	0.683146	0.641039	0.610377	0.623846	0.667388	0.66977	0.680643	0.694531	0.71666	0.700624	0.680967
0.276395	0.280705	0.273354	0.270596	0.261401	0.273923	0.27891	0.272152	0.281394	0.25014	0.225043	0.250185	0.253975	0.279128	0.299746	0.296747	0.317754	0.349409	0.369604	0.382168	0.363516	0.376975	0.371378	0.378833	0.382476	0.406697	0.41189	0.416524	0.438387	0.430767	0.748428	0.73889	0.754508	0.758614	0.706094	0.688161	0.715167	0.746639	0.763352	0.737828	0.612108	0.597824	0.615462	0.635036	0.645269	0.665258	0.680428	0.682342	0.661572	0.679063
0.283751	0.288175	0.280628	0.277797	0.268357	0.281212	0.286332	0.279395	0.288882	0.256796	0.231224	0.256843	0.260734	0.286556	0.307723	0.304643	0.32621	0.358904	0.37779	0.390414	0.371602	0.38418	0.377795	0.385203	0.38805	0.414886	0.41961	0.423179	0.445089	0.438533	0.767957	0.770282	0.763968	0.76947	0.730139	0.711443	0.732526	0.758401	0.781361	0.769964	0.619258	0.608525	0.622743	0.658634	0.648387	0.674898	0.703372	0.679447	0.668294	0.699198
0.271142	0.27537	0.268158	0.265453	0.256432	0.268716	0.273609	0.26698	0.276045	0.245386	0.220766	0.24543	0.249148	0.273823	0.294049	0.291106	0.311715	0.341801	0.360802	0.371087	0.353444	0.366125	0.35908	0.366933	0.369545	0.393655	0.397971	0.400754	0.422282	0.414922	0.710112	0.714051	0.729035	0.729645	0.686189	0.682807	0.683591	0.719201	0.727334	0.710058	0.594117	0.575953	0.586419	0.615872	0.626709	0.63626	0.664847	0.658234	0.632824	0.663283
0.29117	0.29571	0.287966	0.285061	0.275374	0.288565	0.29382	0.2867	0.296436	0.263511	0.237073	0.263559	0.267552	0.294049	0.315769	0.312609	0.33474	0.366645	0.386978	0.397805	0.37781	0.391134	0.384499	0.391687	0.395031	0.421195	0.425322	0.429026	0.451654	0.443425	0.770986	0.776588	0.766969	0.79275	0.748989	0.717224	0.737214	0.773363	0.795304	0.767249	0.633697	0.626952	0.641601	0.653185	0.666408	0.678457	0.700978	0.70331	0.684865	0.694822
0.26742	0.27159	0.264477	0.262193	0.252912	0.265027	0.269853	0.263315	0.272256	0.242017	0.217735	0.242061	0.245728	0.270064	0.290012	0.28711	0.307436	0.336386	0.354675	0.364011	0.346528	0.358286	0.352094	0.358407	0.361138	0.385858	0.38891	0.393025	0.413609	0.406366	0.705961	0.716489	0.706136	0.711392	0.674133	0.661166	0.681818	0.707617	0.725701	0.709483	0.577202	0.56672	0.58268	0.612391	0.610631	0.633637	0.660804	0.65006	0.627308	0.643984
0.266949	0.271111	0.264011	0.261348	0.252467	0.26456	0.269378	0.262851	0.271776	0.241591	0.217352	0.241635	0.245295	0.269588	0.289502	0.286604	0.306894	0.33549	0.353776	0.362812	0.34455	0.356922	0.351124	0.356883	0.359565	0.383198	0.386959	0.390406	0.410938	0.404034	0.423459	0.428466	0.428497	0.434432	0.407063	0.66199	0.669694	0.679924	0.698716	0.7029	0.664659	0.646417	0.677364	0.699582	0.699747	0.632418	0.65569	0.643998	0.63571	0.634116
0.227003	0.230543	0.224505	0.222241	0.214688	0.224972	0.229069	0.223519	0.231108	0.20544	0.184828	0.205477	0.20859	0.229248	0.246181	0.243718	0.260972	0.285227	0.300595	0.308191	0.292795	0.303344	0.298161	0.303414	0.305274	0.32534	0.328752	0.331309	0.349112	0.342593	0.359478	0.363791	0.363375	0.369372	0.345136	0.553185	0.575567	0.575959	0.600779	0.587988	0.566522	0.554023	0.553192	0.575406	0.577481	0.536689	0.563186	0.563385	0.548006	0.529372
0.230058	0.233646	0.227526	0.225231	0.217577	0.228	0.232152	0.226718	0.234218	0.208204	0.187315	0.208242	0.211397	0.232333	0.249494	0.246998	0.264484	0.289088	0.304672	0.31222	0.29673	0.306988	0.301687	0.30715	0.30914	0.329787	0.332983	0.335834	0.353602	0.347064	0.364007	0.368463	0.368538	0.373817	0.349768	0.554985	0.580063	0.599368	0.625521	0.588658	0.571925	0.55731	0.573167	0.59335	0.585178	0.557972	0.569277	0.569848	0.549578	0.55137
0.198953	0.202055	0.196763	0.194778	0.188159	0.197173	0.200763	0.195899	0.20255	0.180054	0.162373	0.180086	0.182814	0.20092	0.215761	0.213602	0.228723	0.249892	0.263358	0.269856	0.256334	0.265515	0.260783	0.265648	0.267109	0.284921	0.287717	0.290338	0.305554	0.299949	0.314473	0.318312	0.318341	0.323203	0.302045	0.486434	0.502468	0.519691	0.524472	0.527927	0.490446	0.476457	0.498238	0.510955	0.511078	0.490169	0.494517	0.486642	0.47221	0.474058
0.190188	0.193153	0.188095	0.186197	0.17987	0.188486	0.191918	0.187268	0.193627	0.172121	0.154852	0.172153	0.174761	0.192068	0.206256	0.204191	0.218647	0.239122	0.251738	0.25788	0.245015	0.253694	0.249214	0.253565	0.255283	0.2722	0.274899	0.277094	0.291775	0.286348	0.3004	0.304048	0.304034	0.308298	0.288591	0.466015	0.4753	0.495478	0.507485	0.493986	0.461053	0.460982	0.464593	0.48506	0.494514	0.454261	0.462956	0.456802	0.449395	0.444661
0.170977	0.173739	0.169095	0.16739	0.161701	0.169447	0.172533	0.168544	0.174453	0.154735	0.139211	0.154764	0.157108	0.172859	0.185422	0.183566	0.196946	0.215477	0.226273	0.232046	0.220066	0.227914	0.223906	0.228094	0.2294	0.244363	0.24681	0.249028	0.262039	0.25763	0.269951	0.273362	0.273164	0.277058	0.259322	0.247339	0.254631	0.262013	0.269604	0.263406	0.430778	0.422108	0.44526	0.464564	0.457095	0.502968	0.508058	0.512508	0.494891	0.493555
0.172369	0.175057	0.170472	0.168752	0.163018	0.170827	0.173937	0.169723	0.17555	0.155995	0.140344	0.156023	0.158771	0.174073	0.186931	0.18506	0.198162	0.216488	0.228721	0.23359	0.222213	0.229731	0.22589	0.2301	0.231325	0.24629	0.248865	0.251349	0.264448	0.259372	0.272154	0.275417	0.275498	0.279238	0.261419	0.249436	0.25626	0.264038	0.271831	0.265687	0.441913	0.434379	0.437993	0.46224	0.466546	0.49847	0.521825	0.515663	0.492836	0.500998
0.145873	0.147949	0.143888	0.142436	0.13798	0.144187	0.146813	0.143255	0.14812	0.131668	0.118458	0.131692	0.133879	0.146927	0.15778	0.156393	0.167259	0.182713	0.193114	0.197144	0.187219	0.193874	0.190527	0.193769	0.195296	0.207938	0.210207	0.212174	0.222961	0.218855	0.229959	0.23294	0.232717	0.235802	0.220619	0.210561	0.216238	0.222813	0.229481	0.224063	0.376582	0.374932	0.373456	0.388002	0.403969	0.413344	0.437474	0.434393	0.415404	0.420292
0.131139	0.133247	0.129695	0.128387	0.124024	0.129965	0.132524	0.129126	0.13351	0.118681	0.10735	0.119471	0.120501	0.132819	0.142218	0.140871	0.151146	0.16467	0.173533	0.177657	0.168909	0.174742	0.171894	0.174655	0.175861	0.187692	0.189281	0.190817	0.201273	0.197248	0.206852	0.209851	0.209449	0.212414	0.198798	0.189634	0.194996	0.200879	0.206754	0.202009	0.339798	0.320667	0.336026	0.350643	0.353485	0.367144	0.387924	0.391968	0.389305	0.380484
0.101789	0.103376	0.101053	0.0996533	0.0962668	0.100878	0.102715	0.100226	0.10363	0.0921197	0.0828773	0.0925205	0.0935322	0.102891	0.110388	0.109668	0.11702	0.128199	0.13469	0.138084	0.130949	0.135603	0.133221	0.135534	0.137032	0.14537	0.146877	0.148291	0.156234	0.153056	0.160547	0.162544	0.162466	0.164816	0.154267	0.147175	0.151336	0.155828	0.160424	0.156683	0.260243	0.25241	0.264558	0.268098	0.273604	0.293975	0.30901	0.297614	0.2932	0.286574
0.101039	0.102485	0.0998004	0.0987938	0.0954365	0.100008	0.101829	0.0993619	0.102736	0.0913252	0.0821625	0.0913418	0.0927255	0.101909	0.109436	0.108341	0.116011	0.127097	0.133559	0.136725	0.129849	0.134456	0.132103	0.134793	0.135336	0.14432	0.14567	0.146854	0.154646	0.151765	0.15924	0.16137	0.161119	0.163447	0.152985	0.145955	0.149999	0.154516	0.15909	0.155415	0.137826	0.135284	0.138281	0.144638	0.144822	0.323808	0.330796	0.337415	0.328535	0.320554
0.0827673	0.0840579	0.0818564	0.0810307	0.0783539	0.0820268	0.0837124	0.0814967	0.084264	0.074905	0.0673898	0.0749187	0.0760536	0.0837136	0.0897597	0.0892455	0.0951524	0.10393	0.10952	0.112123	0.106478	0.110263	0.108325	0.110206	0.111148	0.118204	0.119429	0.120807	0.126804	0.124646	0.130545	0.132169	0.132298	0.134016	0.125438	0.119672	0.122977	0.126708	0.130445	0.127499	0.113221	0.110896	0.113394	0.118076	0.11872	0.27689	0.278131	0.278111	0.264265	0.267462
0.0645772	0.0655841	0.0638665	0.0632223	0.0610738	0.0639994	0.0651648	0.0635858	0.065745	0.0584428	0.0525792	0.0584535	0.059339	0.0652157	0.0701289	0.0694281	0.0742404	0.0810887	0.0854505	0.0874816	0.0830772	0.0860299	0.0849022	0.0860624	0.0867627	0.0922258	0.0931819	0.0939574	0.0989355	0.0971021	0.101855	0.103122	0.103072	0.104755	0.0978703	0.0933714	0.0959499	0.0989888	0.101777	0.0994032	0.0881882	0.0865239	0.088665	0.092051	0.0926287	0.206613	0.21902	0.205414	0.210457	0.220549
0.047133	0.0478679	0.0466143	0.0461441	0.0446399	0.0467113	0.0475618	0.0464094	0.0479853	0.0426557	0.038376	0.0426634	0.0433097	0.047599	0.0511149	0.0506034	0.0541858	0.0591842	0.0623678	0.0640422	0.0606355	0.0627906	0.0616873	0.0627583	0.0631854	0.0673129	0.0680107	0.0685767	0.07221	0.0708719	0.0743406	0.0752654	0.0752295	0.0763172	0.0714326	0.068149	0.070159	0.0721555	0.0742837	0.0725515	0.0643659	0.0631512	0.0645738	0.0671853	0.067607	0.154162	0.155319	0.15503	0.147608	0.158877
0.0226761	0.0230296	0.0224265	0.0222003	0.0214459	0.0224732	0.0228824	0.022328	0.0230861	0.020522	0.018463	0.0205257	0.0212207	0.0229003	0.0245918	0.0243457	0.0260693	0.028474	0.0300057	0.0307189	0.0291723	0.0302091	0.0296783	0.0301935	0.030879	0.0323848	0.0327205	0.0329928	0.0347409	0.0340971	0.0357659	0.0362108	0.0361935	0.0367168	0.0343668	0.0327871	0.0336925	0.0347146	0.0357385	0.0349051	0.030967	0.0303826	0.031067	0.0323234	0.0325263	0.0694604	0.0736427	0.0750559	0.0720911	0.0677688
0.0112488	0.0114242	0.011125	0.0110128	0.0106386	0.0111482	0.0113512	0.0110761	0.0114522	0.0101803	0.00915887	0.0103741	0.0103364	0.01136	0.0121992	0.0120771	0.0129321	0.014125	0.0148848	0.0152386	0.0146634	0.0149857	0.0147224	0.014978	0.0150799	0.016065	0.0162315	0.0163666	0.0172337	0.0169144	0.0177422	0.0179629	0.0179544	0.018214	0.0170482	0.0162645	0.0167137	0.0172207	0.0177286	0.0173152	0.0153617	0.0151997	0.0154113	0.0160345	0.0161352	0.0161515	0.016588	0.0165557	0.0161422	0.016287
0.0103031	0.0104637	0.0101897	0.0100869	0.00974413	0.0102109	0.0103968	0.0101449	0.0104894	0.00932436	0.00838885	0.00932607	0.00946734	0.0104049	0.0111735	0.0110617	0.0118448	0.0129374	0.0136334	0.0139574	0.0132547	0.0137258	0.0134846	0.0137187	0.0138121	0.0147143	0.0148669	0.0149906	0.0157848	0.0154923	0.0162506	0.0164527	0.0164449	0.0166827	0.0156149	0.0148971	0.0153085	0.0157729	0.0162381	0.0158595	0.0140702	0.0138046	0.0141156	0.0146865	0.0147786	0.0147936	0.0151934	0.0151638	0.014785	0.0149177
0.0137577	0.0139722	0.0136063	0.013469	0.0130113	0.0136346	0.0138829	0.0135465	0.0140065	0.0124508	0.0112016	0.0124531	0.0126417	0.0138937	0.01492	0.0147707	0.0158163	0.0172753	0.0182046	0.0186373	0.017699	0.018424	0.018006	0.0183186	0.0184432	0.019648	0.0198517	0.0200169	0.0210774	0.0206869	0.0218273	0.0219693	0.0219588	0.0226603	0.0208505	0.0198921	0.0204414	0.0210615	0.0216827	0.0211771	0.0187878	0.0184333	0.0188485	0.0196108	0.0197338	0.0197538	0.0202877	0.0202482	0.0197424	0.0199195
0.0111239	0.0112974	0.0110015	0.0108905	0.0105204	0.0110244	0.0112251	0.0109531	0.0113251	0.0100672	0.00905717	0.010069	0.0102216	0.0112339	0.0120637	0.011943	0.0127885	0.0139681	0.0147195	0.0150694	0.0143107	0.0148833	0.0145589	0.0148117	0.0149125	0.0158866	0.0160513	0.0161849	0.0170424	0.0167266	0.0175452	0.0177635	0.017755	0.0180117	0.0168589	0.0160839	0.0165281	0.0170295	0.0175318	0.0175069	0.0151911	0.0149044	0.0152401	0.0158565	0.015956	0.0159721	0.0164038	0.0163719	0.0159629	0.0161061
0.00407912	0.00414273	0.00403423	0.00399354	0.00385783	0.00404263	0.00411624	0.0040165	0.00415289	0.00369163	0.00332125	0.00369231	0.00374824	0.00411945	0.00442374	0.00437947	0.00468951	0.0051221	0.00539762	0.00552592	0.0052477	0.00543422	0.00533873	0.00543142	0.00546838	0.00582559	0.00588598	0.00593497	0.00624942	0.00613361	0.00643381	0.00651384	0.00651073	0.00660487	0.00618213	0.00589796	0.00606083	0.0062447	0.00642888	0.00627897	0.00557055	0.00546542	0.00558854	0.00581455	0.00585105	0.00585695	0.00601527	0.00600355	0.00585358	0.0059061
0.00638099	0.00648049	0.00631077	0.00624711	0.00603482	0.0063239	0.00643905	0.00628303	0.00649638	0.00577484	0.00519545	0.00577589	0.00586339	0.00644408	0.00692008	0.00685083	0.00733583	0.00801252	0.00844352	0.00864422	0.00820901	0.00850077	0.0083514	0.00849639	0.00855421	0.009113	0.00920747	0.0092841	0.00977599	0.00959484	0.0104484	0.0101896	0.0101848	0.010332	0.00967074	0.0092262	0.00948099	0.00976861	0.0100567	0.00982222	0.00871404	0.00854959	0.00874217	0.00909573	0.00915282	0.00916206	0.00940971	0.00939138	0.00915679	0.00923893
0.0035331	0.00358819	0.00349422	0.00345897	0.00334142	0.00350149	0.00356525	0.00347886	0.00359699	0.00319748	0.00287668	0.00319806	0.00324651	0.00356803	0.00383159	0.00379324	0.00406178	0.00462846	0.0046751	0.00478623	0.00454525	0.0047068	0.0046241	0.00470438	0.00473639	0.00504579	0.0050981	0.00514053	0.00541288	0.00531258	0.00557259	0.00564191	0.00563922	0.00572076	0.0053546	0.00510847	0.00524954	0.0054088	0.00556832	0.00543847	0.00482489	0.00473383	0.00484047	0.00503623	0.00506783	0.00507295	0.00521007	0.00519993	0.00507003	0.00511552
0.00253741	0.00257697	0.00250948	0.00248417	0.00239975	0.00251471	0.00256049	0.00249845	0.00258329	0.00229637	0.00206598	0.00229679	0.00233158	0.00256249	0.00275178	0.00272424	0.0029171	0.00318619	0.00335757	0.00343738	0.00326432	0.00338034	0.00332094	0.0033786	0.00340159	0.00362379	0.00366136	0.00369183	0.00388743	0.0038154	0.00400213	0.00405192	0.00404998	0.00410854	0.00384558	0.00366881	0.00377012	0.0038845	0.00399907	0.00390581	0.00346515	0.00339975	0.00347634	0.00361693	0.00363963	0.0036433	0.00374178	0.00373449	0.00364121	0.00367387
0.00156313	0.0015875	0.00154593	0.00153033	0.00147833	0.00154914	0.00157735	0.00153913	0.0015914	0.00141464	0.00127271	0.0014149	0.00143633	0.00157858	0.00169519	0.00167822	0.00179703	0.0019628	0.00206838	0.00211754	0.00201093	0.0020824	0.00204581	0.00208133	0.00209549	0.00223238	0.00225552	0.00227429	0.00239479	0.00235041	0.00252945	0.00249612	0.00249493	0.002531	0.00236901	0.00226011	0.00232252	0.00239298	0.00246356	0.00240611	0.00213465	0.00209436	0.00214154	0.00222815	0.00224213	0.0022444	0.00230506	0.00230057	0.00224311	0.00226323
0.000838665	0.000851742	0.000829435	0.000821069	0.000793167	0.000831162	0.000846296	0.00082579	0.000853831	0.000758998	0.000682847	0.000759136	0.000770636	0.000846957	0.000909518	0.000900416	0.000964161	0.0010531	0.00110975	0.00113612	0.00107892	0.00111727	0.00109764	0.0011167	0.00112429	0.00119774	0.00121015	0.00122023	0.00128488	0.00126107	0.00132279	0.00133924	0.0013386	0.00135796	0.00127104	0.00121262	0.0012461	0.00128391	0.00132177	0.00129095	0.0011453	0.00112369	0.001149	0.00119547	0.00120297	0.00120419	0.00123674	0.00123433	0.00120349	0.00121429
[truncated: 50 more columns]

## Sheet: Switzerland
1.09986	1.08578	1.08033	1.16223	1.29141	1.37826	1.44669	0.833705	0.882169	0.902594	0.694652	0.711269	0.711273	0.728744	0.732835	0.560247	0.548378	0.559858	0.546681	0.544989	0.973708	0.998917	1.00071	1.05211	1.03786	1.12906	1.11172	1.15124	1.18163	1.15392	1.28706	1.29873	1.28719	1.33763	1.36465	1.43189	1.48553	1.47892	1.53353	1.56271	1.45006	1.49525	1.51096	1.5377	1.5227	0.453501	0.440582	0.429951	0.418317	0.404851
1.08578	1.06266	1.07793	1.12051	1.27816	1.36538	1.41227	0.83837	0.87737	0.870067	0.679072	0.705809	0.703248	0.704559	0.737765	0.543252	0.544423	0.552891	0.541577	0.539668	1.01235	1.0035	0.990231	1.0309	1.0202	1.11303	1.13621	1.14193	1.13034	1.12649	1.24413	1.28227	1.29476	1.33656	1.35768	1.39774	1.4872	1.49716	1.52411	1.56977	1.44895	1.46765	1.49788	1.5329	1.49903	0.449895	0.436659	0.426366	0.415218	0.401722
1.08033	1.07793	1.10463	1.16838	1.27336	1.34221	1.42163	0.842807	0.863209	0.885734	0.681834	0.699424	0.714989	0.713456	0.736451	0.54666	0.543045	0.546647	0.54433	0.549601	0.993031	1.03828	1.02065	1.04421	1.02816	1.10713	1.14674	1.15449	1.14711	1.14946	1.2729	1.29871	1.32801	1.3217	1.34333	1.41756	1.46429	1.47435	1.53157	1.56716	1.42927	1.51965	1.49218	1.55152	1.49212	0.451659	0.439246	0.429223	0.41805	0.403455
1.16223	1.12051	1.16838	1.33339	2.08617	3.40437	3.66564	0.83924	0.906421	0.896891	0.696757	0.719813	0.707459	0.733995	0.73571	0.548626	0.556223	0.557583	0.550876	0.554609	1.00961	1.02807	1.01613	1.05146	1.02039	1.13687	1.14394	1.20697	1.16102	1.18799	1.31669	1.29571	1.32485	1.36227	1.40239	1.42874	1.49549	1.50317	1.55955	1.60811	1.48716	1.51414	1.50052	1.56327	1.52353	0.466379	0.453594	0.442315	0.432453	0.415693
1.29141	1.27816	1.27336	2.08617	5.34409	11.9288	13.0168	0.828687	0.863167	0.884325	0.687177	0.713581	0.692516	0.705627	0.719918	0.552801	0.542853	0.55286	0.551129	0.540085	1.00441	1.0275	1.02462	1.04053	1.01558	1.16626	1.15043	1.21568	1.19156	1.17767	1.31799	1.33895	1.34261	1.37851	1.42147	1.45841	1.49771	1.51341	1.57859	1.61464	1.48636	1.52042	1.552	1.55368	1.54215	0.495219	0.483575	0.46743	0.45933	0.44003
1.37826	1.36538	1.34221	3.40437	11.9288	29.7522	32.5173	1.17156	1.22024	1.22098	1.03449	1.06425	1.07424	1.10794	1.10573	0.780517	0.791909	0.787695	0.7852	0.798878	0.496045	0.5051	0.50939	0.522207	0.52358	1.054	1.05682	1.07718	1.07437	1.07811	1.40002	1.42164	1.4495	1.47419	1.47415	1.49689	1.5397	1.56797	1.62032	1.6472	1.61443	1.65778	1.65743	1.72015	1.63973	1.55836	1.51547	1.48271	1.45814	1.39747
1.44669	1.41227	1.42163	3.66564	13.0168	32.5173	35.4563	1.18883	1.2142	1.25876	1.03322	1.06266	1.06386	1.08709	1.1186	0.801797	0.78887	0.810913	0.794736	0.795811	0.509019	0.523212	0.519868	0.533744	0.54114	1.06246	1.04951	1.10707	1.11151	1.11014	1.43059	1.43199	1.45213	1.52123	1.54297	1.50652	1.58956	1.60171	1.64433	1.6647	1.66733	1.70786	1.68232	1.73755	1.69097	1.60096	1.53712	1.50472	1.47911	1.40827
0.833705	0.83837	0.842807	0.83924	0.828687	1.17156	1.18883	16.2583	16.9753	17.3006	17.3472	17.9729	1.08876	1.10416	1.12328	0.803095	0.803574	0.812467	0.803212	0.807059	0.517544	0.542857	0.532745	0.538624	0.54504	1.09931	1.14427	1.14992	1.17479	1.17008	1.47411	1.53225	1.519	1.55964	1.56047	1.54788	1.60204	1.62888	1.68847	1.71023	1.70686	1.74897	1.76743	1.78913	1.74151	1.72709	1.67609	1.59795	1.56258	1.53558
0.882169	0.87737	0.863209	0.906421	0.863167	1.22024	1.2142	16.9753	17.695	18.0256	18.0636	18.732	1.12692	1.16576	1.16738	0.842215	0.828496	0.837213	0.838055	0.842857	0.525213	0.560415	0.556361	0.573659	0.571031	1.14864	1.19742	1.21901	1.22536	1.23548	1.54906	1.56791	1.57049	1.63212	1.63065	1.60944	1.66367	1.70431	1.74753	1.79836	1.7799	1.84047	1.8199	1.87533	1.81987	1.78625	1.74409	1.68542	1.63847	1.60839
0.902594	0.870067	0.885734	0.896891	0.884325	1.22098	1.25876	17.3006	18.0256	18.3454	18.3912	19.0362	1.14895	1.18195	1.1832	0.853686	0.850555	0.856926	0.851907	0.848963	0.54799	0.572539	0.56585	0.586345	0.576307	1.16526	1.20735	1.2411	1.24107	1.22982	1.58333	1.60212	1.62208	1.66606	1.67673	1.65742	1.68786	1.73437	1.7949	1.84059	1.81468	1.8556	1.83919	1.90201	1.83984	1.83591	1.77571	1.70839	1.65191	1.64077
0.694652	0.679072	0.681834	0.696757	0.687177	1.03449	1.03322	17.3472	18.0636	18.3912	18.9081	19.5521	1.34135	1.36912	1.39581	1.06837	1.10505	1.09946	1.09543	1.08313	0.627868	0.652843	0.652807	0.663578	0.672633	0.657927	0.682279	0.699252	0.704629	0.709902	1.4749	1.50144	1.51686	1.54936	1.59781	1.68766	1.75049	1.79097	1.81809	1.89052	1.80987	1.83439	1.84478	1.85167	1.85679	1.89662	1.8677	1.81309	1.73619	1.69602
0.711269	0.705809	0.699424	0.719813	0.713581	1.06425	1.06266	17.9729	18.732	19.0362	19.5521	20.2631	1.4011	1.41833	1.43723	1.11895	1.12824	1.14311	1.12604	1.12859	0.644534	0.674926	0.672834	0.692752	0.690315	0.680747	0.71242	0.722256	0.729572	0.72918	1.52185	1.57773	1.58422	1.62412	1.65853	1.72872	1.81205	1.85076	1.88461	1.96926	1.86296	1.92204	1.90322	1.96013	1.89828	1.97541	1.93304	1.85568	1.81051	1.75826
0.711273	0.703248	0.714989	0.707459	0.692516	1.07424	1.06386	1.08876	1.12692	1.14895	1.34135	1.4011	29.8616	30.4962	30.8452	1.14092	1.11675	1.12805	1.11112	1.12169	0.621373	0.63639	0.646073	0.670805	0.649336	0.662311	0.691338	0.705899	0.701272	0.723302	1.60294	1.64417	1.64211	1.70377	1.75009	1.8195	1.90438	1.91442	1.97318	2.03215	1.92202	1.99178	1.94951	2.00052	1.98121	1.9969	1.94781	1.93462	1.86218	1.80961
0.728744	0.704559	0.713456	0.733995	0.705627	1.10794	1.08709	1.10416	1.16576	1.18195	1.36912	1.41833	30.4962	31.16	31.5389	1.16193	1.15337	1.14667	1.14672	1.14638	0.639179	0.660606	0.652369	0.689012	0.676565	0.676965	0.707721	0.721078	0.715886	0.735882	1.67093	1.67699	1.67272	1.75355	1.77485	1.84611	1.9453	1.9419	2.0095	2.07842	1.97602	2.0051	2.00909	2.03636	2.02101	2.03629	2.00904	1.95415	1.89796	1.86395
0.732835	0.737765	0.736451	0.73571	0.719918	1.10573	1.1186	1.12328	1.16738	1.1832	1.39581	1.43723	30.8452	31.5389	31.8821	1.16408	1.16654	1.15866	1.15269	1.16934	0.648168	0.667249	0.663855	0.684871	0.667212	0.686502	0.714067	0.726497	0.727442	0.746324	1.68374	1.69927	1.67788	1.77012	1.80036	1.84868	1.9567	1.96675	2.03917	2.1065	2.00957	2.0577	2.02612	2.05291	2.02358	2.07276	2.02465	1.97282	1.92629	1.89219
0.560247	0.543252	0.54666	0.548626	0.552801	0.780517	0.801797	0.803095	0.842215	0.853686	1.06837	1.11895	1.14092	1.16193	1.16408	28.9501	29.0382	25.629	23.7412	1.47501	0.915488	0.912387	0.920122	0.923653	0.939157	0.713457	0.734032	0.741538	0.768469	0.783383	0.710739	0.705485	0.741788	0.733088	0.748041	1.7223	1.80921	1.83456	1.88531	1.94307	1.95741	2.02547	1.98459	2.06916	2.01913	1.90215	1.83725	1.80979	1.7503	1.71519
0.548378	0.544423	0.543045	0.556223	0.542853	0.791909	0.78887	0.803574	0.828496	0.850555	1.10505	1.12824	1.11675	1.15337	1.16654	29.0382	29.1333	25.7119	23.8199	1.49252	0.919288	0.913013	0.909129	0.936733	0.93247	0.733147	0.741289	0.742417	0.75762	0.778211	0.70045	0.711983	0.72324	0.732394	0.767411	1.73155	1.83783	1.81664	1.90983	1.96655	1.9464	2.00168	2.02741	2.03264	2.01008	1.92106	1.88576	1.82779	1.77636	1.7301
0.559858	0.552891	0.546647	0.557583	0.55286	0.787695	0.810913	0.812467	0.837213	0.856926	1.09946	1.14311	1.12805	1.14667	1.15866	25.629	25.7119	22.7636	21.131	1.56299	0.977449	1.00395	1.05133	1.03778	1.05577	0.834054	0.870643	0.872609	0.898371	0.882111	0.834724	0.858054	0.873907	0.873728	0.89925	1.89649	1.99573	2.00094	2.05351	2.12387	2.15538	2.21822	2.19706	2.27047	2.21283	2.08794	2.01574	1.96817	1.92405	1.86993
0.546681	0.541577	0.54433	0.550876	0.551129	0.7852	0.794736	0.803212	0.838055	0.851907	1.09543	1.12604	1.11112	1.14672	1.15269	23.7412	23.8199	21.131	19.5789	1.59093	1.02376	1.06748	1.03725	1.08821	1.07933	0.86602	0.908306	0.931331	0.945941	0.944783	0.901428	0.917955	0.923158	0.937392	0.945205	1.97761	2.04958	2.06084	2.13551	2.18081	2.20897	2.27101	2.25786	2.317	2.2615	2.11932	2.07172	2.05969	1.98728	1.91189
0.544989	0.539668	0.549601	0.554609	0.540085	0.798878	0.795811	0.807059	0.842857	0.848963	1.08313	1.12859	1.12169	1.14638	1.16934	1.47501	1.49252	1.56299	1.59093	11.0956	7.57253	6.74015	6.32842	5.87635	5.45841	4.53104	3.97855	3.48499	3.04446	2.97602	2.29878	2.27859	2.3175	2.34532	2.421	2.35709	2.44726	2.48543	2.58968	2.63681	2.72515	2.782	2.78432	2.85014	2.76341	2.65469	2.59442	2.52603	2.43938	2.35104
0.973708	1.01235	0.993031	1.00961	1.00441	0.496045	0.509019	0.517544	0.525213	0.54799	0.627868	0.644534	0.621373	0.639179	0.648168	0.915488	0.919288	0.977449	1.02376	7.57253	5.944	5.38124	5.11906	4.83251	4.55437	3.96609	3.59314	3.29329	3.04045	2.92891	2.34966	2.36259	2.37826	2.46317	2.49194	1.67155	1.75033	1.75001	1.7944	1.86314	2.26089	2.36672	2.31849	2.38576	2.33354	2.31239	2.25088	2.19651	2.11201	2.0511
0.998917	1.0035	1.03828	1.02807	1.0275	0.5051	0.523212	0.542857	0.560415	0.572539	0.652843	0.674926	0.63639	0.660606	0.667249	0.912387	0.913013	1.00395	1.06748	6.74015	5.38124	4.95166	4.74342	4.51173	4.22779	3.7382	3.41968	3.17551	2.9596	2.89111	2.36475	2.34264	2.37404	2.46217	2.49456	1.75325	1.8375	1.87295	1.87187	1.96	2.36866	2.43829	2.42988	2.51444	2.45877	2.43856	2.33487	2.3045	2.21338	2.12664
1.00071	0.990231	1.02065	1.01613	1.02462	0.50939	0.519868	0.532745	0.556361	0.56585	0.652807	0.672834	0.646073	0.652369	0.663855	0.920122	0.909129	1.05133	1.03725	6.32842	5.11906	4.74342	4.54296	4.30098	4.09954	3.58638	3.32804	3.12789	2.89619	2.79638	2.31692	2.34544	2.33324	2.3668	2.44476	1.77069	1.8581	1.88856	1.9142	1.97934	2.3736	2.45293	2.44225	2.51614	2.45539	2.44264	2.35602	2.30437	2.23717	2.16363
1.05211	1.0309	1.04421	1.05146	1.04053	0.522207	0.533744	0.538624	0.573659	0.586345	0.663578	0.692752	0.670805	0.689012	0.684871	0.923653	0.936733	1.03778	1.08821	5.87635	4.83251	4.51173	4.30098	4.1625	3.94792	3.49738	3.25711	3.04445	2.86954	2.76475	2.30658	2.35174	2.37379	2.40752	2.44452	1.84081	1.91372	1.96114	1.99647	2.08828	2.47309	2.56197	2.51678	2.58143	2.58281	2.50659	2.4369	2.37694	2.33291	2.25028
1.03786	1.0202	1.02816	1.02039	1.01558	0.52358	0.54114	0.54504	0.571031	0.576307	0.672633	0.690315	0.649336	0.676565	0.667212	0.939157	0.93247	1.05577	1.07933	5.45841	4.55437	4.22779	4.09954	3.94792	3.77505	3.34728	3.13158	2.95449	2.74923	2.71211	2.30622	2.28465	2.32002	2.37144	2.44593	1.85859	1.94587	1.96914	1.98686	2.07592	2.48426	2.53917	2.57682	2.63365	2.57238	2.51355	2.43855	2.41816	2.30968	2.23805
1.12906	1.11303	1.10713	1.13687	1.16626	1.054	1.06246	1.09931	1.14864	1.16526	0.657927	0.680747	0.662311	0.676965	0.686502	0.713457	0.733147	0.834054	0.86602	4.53104	3.96609	3.7382	3.58638	3.49738	3.34728	3.36494	3.21221	3.07777	2.91369	2.89667	2.46214	2.52359	2.49427	2.59662	2.64009	2.14005	2.23699	2.19659	2.27901	2.36436	2.37717	2.45396	2.45558	2.51794	2.46196	2.27617	2.19086	2.14537	2.09048	2.00637
1.11172	1.13621	1.14674	1.14394	1.15043	1.05682	1.04951	1.14427	1.19742	1.20735	0.682279	0.71242	0.691338	0.707721	0.714067	0.734032	0.741289	0.870643	0.908306	3.97855	3.59314	3.41968	3.32804	3.25711	3.13158	3.21221	3.04835	2.99423	2.90096	2.86021	2.46477	2.49764	2.53317	2.5807	2.58527	2.17346	2.27389	2.28852	2.37668	2.43674	2.44661	2.52831	2.51115	2.59958	2.5065	2.32217	2.24639	2.21655	2.15709	2.06045
1.15124	1.14193	1.15449	1.20697	1.21568	1.07718	1.10707	1.14992	1.21901	1.2411	0.699252	0.722256	0.705899	0.721078	0.726497	0.741538	0.742417	0.872609	0.931331	3.48499	3.29329	3.17551	3.12789	3.04445	2.95449	3.07777	2.99423	2.95151	2.8765	2.83568	2.50535	2.49035	2.50379	2.56479	2.57886	2.24193	2.32599	2.34295	2.43432	2.532	2.51164	2.59581	2.60604	2.64795	2.60892	2.37159	2.30796	2.22707	2.18967	2.11469
1.18163	1.13034	1.14711	1.16102	1.19156	1.07437	1.11151	1.17479	1.22536	1.24107	0.704629	0.729572	0.701272	0.715886	0.727442	0.768469	0.75762	0.898371	0.945941	3.04446	3.04045	2.9596	2.89619	2.86954	2.74923	2.91369	2.90096	2.8765	2.78236	2.76327	2.43385	2.46288	2.48206	2.51732	2.59426	2.24853	2.38537	2.36747	2.43025	2.51946	2.5279	2.60813	2.6099	2.68405	2.62001	2.41643	2.32525	2.27089	2.20483	2.12362
1.15392	1.12649	1.14946	1.18799	1.17767	1.07811	1.11014	1.17008	1.23548	1.22982	0.709902	0.72918	0.723302	0.735882	0.746324	0.783383	0.778211	0.882111	0.944783	2.97602	2.92891	2.89111	2.79638	2.76475	2.71211	2.89667	2.86021	2.83568	2.76327	2.73741	2.44169	2.44538	2.46734	2.50563	2.54919	2.26151	2.34563	2.38519	2.4459	2.48529	2.52599	2.57832	2.57046	2.69255	2.60432	2.35361	2.31599	2.26482	2.20556	2.13269
1.28706	1.24413	1.2729	1.31669	1.31799	1.40002	1.43059	1.47411	1.54906	1.58333	1.4749	1.52185	1.60294	1.67093	1.68374	0.710739	0.70045	0.834724	0.901428	2.29878	2.34966	2.36475	2.31692	2.30658	2.30622	2.46214	2.46477	2.50535	2.43385	2.44169	2.32349	2.37997	2.41084	2.46307	2.46907	2.33016	2.42085	2.47891	2.53698	2.60331	2.60198	2.71085	2.676	2.77793	2.72392	2.64346	2.56914	2.49921	2.45737	2.34579
1.29873	1.28227	1.29871	1.29571	1.33895	1.42164	1.43199	1.53225	1.56791	1.60212	1.50144	1.57773	1.64417	1.67699	1.69927	0.705485	0.711983	0.858054	0.917955	2.27859	2.36259	2.34264	2.34544	2.35174	2.28465	2.52359	2.49764	2.49035	2.46288	2.44538	2.37997	2.43161	2.3937	2.44437	2.52419	2.35032	2.45994	2.44821	2.53962	2.66147	2.63607	2.68535	2.70507	2.77175	2.69389	2.65954	2.58478	2.52429	2.48378	2.37326
1.28719	1.29476	1.32801	1.32485	1.34261	1.4495	1.45213	1.519	1.57049	1.62208	1.51686	1.58422	1.64211	1.67272	1.67788	0.741788	0.72324	0.873907	0.923158	2.3175	2.37826	2.37404	2.33324	2.37379	2.32002	2.49427	2.53317	2.50379	2.48206	2.46734	2.41084	2.3937	2.43208	2.46149	2.52049	2.34739	2.48234	2.46428	2.58727	2.63076	2.64428	2.73274	2.72768	2.8024	2.73691	2.69173	2.61813	2.55739	2.46705	2.4015
1.33763	1.33656	1.3217	1.36227	1.37851	1.47419	1.52123	1.55964	1.63212	1.66606	1.54936	1.62412	1.70377	1.75355	1.77012	0.733088	0.732394	0.873728	0.937392	2.34532	2.46317	2.46217	2.3668	2.40752	2.37144	2.59662	2.5807	2.56479	2.51732	2.50563	2.46307	2.44437	2.46149	2.53866	2.56534	2.41291	2.51525	2.55438	2.62208	2.72701	2.71756	2.81322	2.82161	2.86776	2.81735	2.74612	2.68086	2.63011	2.55082	2.4884
1.36465	1.35768	1.34333	1.40239	1.42147	1.47415	1.54297	1.56047	1.63065	1.67673	1.59781	1.65853	1.75009	1.77485	1.80036	0.748041	0.767411	0.89925	0.945205	2.421	2.49194	2.49456	2.44476	2.44452	2.44593	2.64009	2.58527	2.57886	2.59426	2.54919	2.46907	2.52419	2.52049	2.56534	2.63663	2.44402	2.57276	2.57844	2.6444	2.72245	2.76049	2.82157	2.83574	2.92148	2.82119	2.81616	2.73091	2.65178	2.58557	2.48628
1.43189	1.39774	1.41756	1.42874	1.45841	1.49689	1.50652	1.54788	1.60944	1.65742	1.68766	1.72872	1.8195	1.84611	1.84868	1.7223	1.73155	1.89649	1.97761	2.35709	1.67155	1.75325	1.77069	1.84081	1.85859	2.14005	2.17346	2.24193	2.24853	2.26151	2.33016	2.35032	2.34739	2.41291	2.44402	2.58507	2.71806	2.74027	2.82447	2.93539	2.90911	3.00393	3.0239	3.08119	3.01906	2.88494	2.77117	2.71901	2.65263	2.58327
1.48553	1.4872	1.46429	1.49549	1.49771	1.5397	1.58956	1.60204	1.66367	1.68786	1.75049	1.81205	1.90438	1.9453	1.9567	1.80921	1.83783	1.99573	2.04958	2.44726	1.75033	1.8375	1.8581	1.91372	1.94587	2.23699	2.27389	2.32599	2.38537	2.34563	2.42085	2.45994	2.48234	2.51525	2.57276	2.71806	2.81879	2.90692	2.92913	3.06501	3.03794	3.09837	3.12676	3.22032	3.14005	3.05401	2.94118	2.84484	2.78443	2.65846
1.47892	1.49716	1.47435	1.50317	1.51341	1.56797	1.60171	1.62888	1.70431	1.73437	1.79097	1.85076	1.91442	1.9419	1.96675	1.83456	1.81664	2.00094	2.06084	2.48543	1.75001	1.87295	1.88856	1.96114	1.96914	2.19659	2.28852	2.34295	2.36747	2.38519	2.47891	2.44821	2.46428	2.55438	2.57844	2.74027	2.90692	2.91006	3.00126	3.08779	3.09429	3.16042	3.17239	3.24014	3.15751	3.06333	2.96938	2.89844	2.78713	2.70913
1.53353	1.52411	1.53157	1.55955	1.57859	1.62032	1.64433	1.68847	1.74753	1.7949	1.81809	1.88461	1.97318	2.0095	2.03917	1.88531	1.90983	2.05351	2.13551	2.58968	1.7944	1.87187	1.9142	1.99647	1.98686	2.27901	2.37668	2.43432	2.43025	2.4459	2.53698	2.53962	2.58727	2.62208	2.6444	2.82447	2.92913	3.00126	3.08807	3.16558	3.1724	3.26403	3.29048	3.35956	3.28498	3.16183	3.06015	2.99223	2.87069	2.77679
1.56271	1.56977	1.56716	1.60811	1.61464	1.6472	1.6647	1.71023	1.79836	1.84059	1.89052	1.96926	2.03215	2.07842	2.1065	1.94307	1.96655	2.12387	2.18081	2.63681	1.86314	1.96	1.97934	2.08828	2.07592	2.36436	2.43674	2.532	2.51946	2.48529	2.60331	2.66147	2.63076	2.72701	2.72245	2.93539	3.06501	3.08779	3.16558	3.28938	3.23482	3.35985	3.3439	3.46048	3.37038	3.24772	3.12511	3.05406	2.97625	2.85237
1.45006	1.44895	1.42927	1.48716	1.48636	1.61443	1.66733	1.70686	1.7799	1.81468	1.80987	1.86296	1.92202	1.97602	2.00957	1.95741	1.9464	2.15538	2.20897	2.72515	2.26089	2.36866	2.3736	2.47309	2.48426	2.37717	2.44661	2.51164	2.5279	2.52599	2.60198	2.63607	2.64428	2.71756	2.76049	2.90911	3.03794	3.09429	3.1724	3.23482	3.35039	3.43964	3.43019	3.55335	3.46228	3.27348	3.17711	3.11507	3.06041	2.94852
1.49525	1.46765	1.51965	1.51414	1.52042	1.65778	1.70786	1.74897	1.84047	1.8556	1.83439	1.92204	1.99178	2.0051	2.0577	2.02547	2.00168	2.21822	2.27101	2.782	2.36672	2.43829	2.45293	2.56197	2.53917	2.45396	2.52831	2.59581	2.60813	2.57832	2.71085	2.68535	2.73274	2.81322	2.82157	3.00393	3.09837	3.16042	3.26403	3.35985	3.43964	3.52191	3.54818	3.62218	3.56767	3.3879	3.30589	3.21921	3.10572	2.99418
1.51096	1.49788	1.49218	1.50052	1.552	1.65743	1.68232	1.76743	1.8199	1.83919	1.84478	1.90322	1.94951	2.00909	2.02612	1.98459	2.02741	2.19706	2.25786	2.78432	2.31849	2.42988	2.44225	2.51678	2.57682	2.45558	2.51115	2.60604	2.6099	2.57046	2.676	2.70507	2.72768	2.82161	2.83574	3.0239	3.12676	3.17239	3.29048	3.3439	3.43019	3.54818	3.53711	3.63751	3.55995	3.36064	3.30077	3.21188	3.12203	2.98833
1.5377	1.5329	1.55152	1.56327	1.55368	1.72015	1.73755	1.78913	1.87533	1.90201	1.85167	1.96013	2.00052	2.03636	2.05291	2.06916	2.03264	2.27047	2.317	2.85014	2.38576	2.51444	2.51614	2.58143	2.63365	2.51794	2.59958	2.64795	2.68405	2.69255	2.77793	2.77175	2.8024	2.86776	2.92148	3.08119	3.22032	3.24014	3.35956	3.46048	3.55335	3.62218	3.63751	3.73406	3.65702	3.48597	3.36323	3.29332	3.20128	3.08493
1.5227	1.49903	1.49212	1.52353	1.54215	1.63973	1.69097	1.74151	1.81987	1.83984	1.85679	1.89828	1.98121	2.02101	2.02358	2.01913	2.01008	2.21283	2.2615	2.76341	2.33354	2.45877	2.45539	2.58281	2.57238	2.46196	2.5065	2.60892	2.62001	2.60432	2.72392	2.69389	2.73691	2.81735	2.82119	3.01906	3.14005	3.15751	3.28498	3.37038	3.46228	3.56767	3.55995	3.65702	3.57137	3.38112	3.28504	3.23798	3.12956	3.03953
0.453501	0.449895	0.451659	0.466379	0.495219	1.55836	1.60096	1.72709	1.78625	1.83591	1.89662	1.97541	1.9969	2.03629	2.07276	1.90215	1.92106	2.08794	2.11932	2.65469	2.31239	2.43856	2.44264	2.50659	2.51355	2.27617	2.32217	2.37159	2.41643	2.35361	2.64346	2.65954	2.69173	2.74612	2.81616	2.88494	3.05401	3.06333	3.16183	3.24772	3.27348	3.3879	3.36064	3.48597	3.38112	3.33623	3.23617	3.16906	3.09424	2.93687
0.440582	0.436659	0.439246	0.453594	0.483575	1.51547	1.53712	1.67609	1.74409	1.77571	1.8677	1.93304	1.94781	2.00904	2.02465	1.83725	1.88576	2.01574	2.07172	2.59442	2.25088	2.33487	2.35602	2.4369	2.43855	2.19086	2.24639	2.30796	2.32525	2.31599	2.56914	2.58478	2.61813	2.68086	2.73091	2.77117	2.94118	2.96938	3.06015	3.12511	3.17711	3.30589	3.30077	3.36323	3.28504	3.23617	3.14088	3.07711	2.96823	2.89541
0.429951	0.426366	0.429223	0.442315	0.46743	1.48271	1.50472	1.59795	1.68542	1.70839	1.81309	1.85568	1.93462	1.95415	1.97282	1.80979	1.82779	1.96817	2.05969	2.52603	2.19651	2.3045	2.30437	2.37694	2.41816	2.14537	2.21655	2.22707	2.27089	2.26482	2.49921	2.52429	2.55739	2.63011	2.65178	2.71901	2.84484	2.89844	2.99223	3.05406	3.11507	3.21921	3.21188	3.29332	3.23798	3.16906	3.07711	3.0177	2.93765	2.81641
0.418317	0.415218	0.41805	0.432453	0.45933	1.45814	1.47911	1.56258	1.63847	1.65191	1.73619	1.81051	1.86218	1.89796	1.92629	1.7503	1.77636	1.92405	1.98728	2.43938	2.11201	2.21338	2.23717	2.33291	2.30968	2.09048	2.15709	2.18967	2.20483	2.20556	2.45737	2.48378	2.46705	2.55082	2.58557	2.65263	2.78443	2.78713	2.87069	2.97625	3.06041	3.10572	3.12203	3.20128	3.12956	3.09424	2.96823	2.93765	2.85096	2.70032
0.404851	0.401722	0.403455	0.415693	0.44003	1.39747	1.40827	1.53558	1.60839	1.64077	1.69602	1.75826	1.80961	1.86395	1.89219	1.71519	1.7301	1.86993	1.91189	2.35104	2.0511	2.12664	2.16363	2.25028	2.23805	2.00637	2.06045	2.11469	2.12362	2.13269	2.34579	2.37326	2.4015	2.4884	2.48628	2.58327	2.65846	2.70913	2.77679	2.85237	2.94852	2.99418	2.98833	3.08493	3.03953	2.93687	2.89541	2.81641	2.70032	2.66882
0.396852	0.393898	0.39607	0.408241	0.436954	0.547343	0.563162	0.719614	0.748411	0.763205	1.44784	1.45947	1.51701	1.54642	1.59273	1.58362	1.59036	1.7562	1.77941	2.24764	1.89832	1.9822	2.01862	2.06129	2.07786	1.96641	1.9954	2.04526	2.08813	2.08297	2.12689	2.12533	2.11529	2.20359	2.20806	2.51103	2.62727	2.66569	2.74037	2.84874	2.85467	2.94279	2.933	3.00456	2.95727	2.98837	2.87121	2.79254	2.73311	2.65738
0.387334	0.382656	0.385108	0.398487	0.425525	0.531748	0.545342	0.693946	0.724353	0.735377	1.39414	1.4358	1.50965	1.5517	1.56482	1.53637	1.53804	1.6917	1.7373	2.15587	1.81125	1.90604	1.92308	2.00159	2.00198	1.89039	1.93791	2.01398	2.0248	2.04929	2.02823	2.04828	2.05889	2.11957	2.11855	2.42903	2.56583	2.55786	2.6712	2.77103	2.76478	2.86768	2.8235	2.91077	2.85146	2.88847	2.79027	2.74087	2.63794	2.52427
0.3722	0.368161	0.370519	0.382659	0.413812	0.526017	0.540621	0.654814	0.681908	0.698167	1.3145	1.36263	1.41348	1.44428	1.46862	1.51303	1.50438	1.63233	1.66783	2.09841	1.7578	1.81904	1.84172	1.89857	1.91299	1.81541	1.85982	1.90392	1.92531	1.93574	1.94839	1.97675	1.95282	2.02723	2.01623	2.33355	2.43724	2.48256	2.55703	2.62938	2.64948	2.74391	2.69886	2.78894	2.71358	2.72686	2.66594	2.60301	2.52658	2.41335
0.361279	0.358164	0.36052	0.371348	0.395771	0.493375	0.503447	0.646701	0.68008	0.690069	1.30445	1.32759	1.35234	1.37978	1.38636	1.44464	1.45115	1.5966	1.62165	2.00838	1.7019	1.75908	1.78369	1.8484	1.85685	1.75709	1.80889	1.84156	1.84112	1.86279	1.87807	1.89293	1.89954	1.96778	1.95009	2.25366	2.37594	2.39037	2.46103	2.53314	2.54819	2.63581	2.64258	2.69493	2.65189	2.63503	2.59881	2.55439	2.44739	2.34722
0.350517	0.347384	0.349305	0.362275	0.388796	0.489462	0.500942	0.610993	0.636127	0.648476	1.21835	1.26301	1.32498	1.3627	1.38035	1.37582	1.41576	1.55049	1.58645	1.93921	1.6412	1.68473	1.72155	1.79715	1.80517	1.67808	1.75054	1.79444	1.80056	1.78889	1.82734	1.82337	1.83757	1.91052	1.89967	2.17454	2.29038	2.3035	2.37891	2.41657	2.4574	2.55433	2.56548	2.60452	2.56136	2.57455	2.46978	2.42763	2.35647	2.28165
0.349965	0.346136	0.348172	0.358408	0.375774	0.458727	0.473769	0.572564	0.598715	0.608871	0.618749	0.640702	0.738887	0.754316	0.762674	1.04581	1.07132	1.18544	1.22375	1.5903	1.53762	1.61568	1.61108	1.69063	1.68659	1.59875	1.65459	1.70637	1.71193	1.69605	1.73951	1.72772	1.75655	1.80994	1.83294	1.85795	1.94414	1.96249	2.02708	2.08265	2.4609	2.52586	2.53977	2.555	2.51593	2.54658	2.52793	2.42743	2.37848	2.27476
0.337185	0.334297	0.335801	0.345505	0.364569	0.447725	0.458794	0.563719	0.589585	0.597493	0.607746	0.629008	0.699342	0.713234	0.721893	1.02812	1.02506	1.15847	1.18411	1.49762	1.46491	1.52575	1.55142	1.62083	1.61703	1.53007	1.56219	1.62228	1.64075	1.63159	1.66554	1.6499	1.6788	1.70653	1.72677	1.75703	1.84007	1.85947	1.92063	1.98172	2.33943	2.39454	2.43316	2.48718	2.43147	2.44759	2.37625	2.32014	2.27229	2.21348
0.345542	0.342814	0.344714	0.353967	0.369354	0.448736	0.46055	0.57273	0.597219	0.606455	0.615143	0.639685	0.708743	0.724902	0.733109	1.04234	1.06517	1.16992	1.20517	1.5268	1.47735	1.55146	1.5837	1.62111	1.63482	1.56107	1.6011	1.64512	1.65838	1.65406	1.68488	1.68274	1.70989	1.75622	1.74811	1.79041	1.87839	1.91422	1.94851	2.011	2.37453	2.46406	2.46848	2.52486	2.46835	2.49374	2.43069	2.38582	2.28173	2.2118
0.337794	0.335016	0.336526	0.345069	0.360712	0.43407	0.44713	0.557168	0.579725	0.589537	0.600242	0.619982	0.678857	0.695044	0.70354	1.01568	1.02776	1.13505	1.17976	1.48151	1.44399	1.51209	1.50594	1.56453	1.56915	1.49431	1.52804	1.57753	1.5786	1.59791	1.62827	1.62122	1.62811	1.68578	1.69145	1.73191	1.78767	1.8164	1.87092	1.9248	2.28978	2.36721	2.37467	2.40437	2.35616	2.42294	2.34748	2.28723	2.21839	2.12259
0.342586	0.339723	0.341655	0.352741	0.367473	0.449937	0.460643	0.549513	0.574729	0.58184	0.593196	0.613283	0.684612	0.70096	0.710721	1.02843	1.03915	1.13372	1.1869	1.48298	1.46132	1.52306	1.48571	1.58214	1.57286	1.49046	1.53446	1.56564	1.5956	1.58191	1.59758	1.61947	1.61233	1.66001	1.67916	1.72445	1.80137	1.83708	1.8561	1.91999	2.3021	2.34768	2.35053	2.40238	2.33203	2.39812	2.36428	2.31569	2.23765	2.14396
0.333671	0.330642	0.332766	0.337851	0.340141	0.385224	0.392745	0.441088	0.460639	0.468612	0.477531	0.495311	0.560755	0.572851	0.57921	0.494604	0.4953	0.598553	0.64326	0.948851	1.25243	1.34638	1.34865	1.39606	1.40122	1.42451	1.47548	1.51997	1.5205	1.52801	1.51276	1.51521	1.50786	1.56468	1.5724	1.59962	1.67706	1.69907	1.7429	1.81384	1.78316	1.84293	1.85945	1.88626	1.86171	2.36376	2.26466	2.21096	2.13767	2.05333
0.333965	0.331223	0.333258	0.338712	0.339086	0.383163	0.390901	0.428741	0.445476	0.454901	0.460309	0.477214	0.538238	0.5505	0.557727	0.495396	0.496088	0.592624	0.631672	0.902721	1.23076	1.29946	1.29265	1.34462	1.34416	1.3752	1.41955	1.45756	1.461	1.47435	1.42532	1.43717	1.4641	1.50219	1.51264	1.52843	1.59478	1.60629	1.66156	1.7186	1.69951	1.75334	1.76243	1.81736	1.76686	2.2578	2.1839	2.12484	2.07599	1.99003
0.318302	0.315177	0.31743	0.322421	0.325511	0.369341	0.374397	0.414008	0.430315	0.440754	0.446467	0.462461	0.516915	0.52883	0.534605	0.465377	0.46696	0.549304	0.584629	0.840016	1.15036	1.19841	1.18338	1.24725	1.25768	1.28495	1.3077	1.32801	1.35039	1.35105	1.31989	1.30558	1.32088	1.36589	1.38323	1.40561	1.45821	1.47505	1.52646	1.56877	1.56081	1.61022	1.60042	1.65632	1.61541	2.08057	2.03346	1.97498	1.91487	1.8559
0.314439	0.311646	0.313569	0.318094	0.314901	0.352272	0.357525	0.39212	0.409676	0.415354	0.422833	0.436962	0.477894	0.487582	0.493798	0.450846	0.452458	0.509926	0.537115	0.716665	1.01333	1.04508	1.05603	1.09684	1.09008	1.09658	1.13384	1.16263	1.16367	1.16794	1.13136	1.13265	1.15074	1.18685	1.16811	1.19671	1.232	1.26392	1.29571	1.33486	1.32227	1.36316	1.37228	1.40926	1.37456	1.83747	1.79604	1.73323	1.69588	1.63911
0.300305	0.29766	0.299375	0.303727	0.302216	0.337125	0.34269	0.368173	0.384075	0.390552	0.396861	0.410633	0.438766	0.447445	0.453608	0.423085	0.424153	0.475289	0.494558	0.642949	0.925482	0.950843	0.96002	0.99054	0.980615	1.00932	1.02285	1.02798	1.06792	1.05594	1.01953	1.02485	1.02256	1.0514	1.06408	1.0703	1.11167	1.11914	1.17196	1.19157	1.19115	1.20743	1.22909	1.26512	1.21788	1.66599	1.62022	1.58899	1.55238	1.49053
0.287514	0.284899	0.286544	0.289913	0.284507	0.311558	0.314857	0.316131	0.329586	0.335408	0.341074	0.353076	0.357037	0.36487	0.368967	0.376641	0.377843	0.434458	0.455769	0.612427	0.620654	0.659746	0.658532	0.688892	0.694417	0.891485	0.940849	0.964835	0.970695	0.953248	1.00887	1.00995	1.01598	1.03399	1.05541	1.02456	1.06547	1.08215	1.11551	1.14874	1.1556	1.1776	1.19243	1.22283	1.18769	1.14825	1.10867	1.08022	1.05131	1.01087
0.264609	0.262235	0.26379	0.266881	0.262024	0.286755	0.290163	0.2918	0.304387	0.309684	0.31487	0.326037	0.32771	0.334742	0.338934	0.348369	0.34954	0.39295	0.407123	0.52571	0.53233	0.561679	0.562773	0.578805	0.587424	0.773727	0.803496	0.812905	0.826088	0.825716	0.853331	0.877545	0.868591	0.895143	0.903883	0.881429	0.928852	0.922735	0.96176	0.981603	0.974021	1.01893	0.996056	1.04326	1.01875	0.967755	0.943524	0.90931	0.898997	0.857742
0.243944	0.241755	0.243151	0.246145	0.241464	0.264262	0.267694	0.269213	0.28083	0.285578	0.290185	0.300588	0.301642	0.308354	0.311951	0.319775	0.32074	0.355272	0.366712	0.465168	0.466375	0.485709	0.490817	0.507301	0.511042	0.691482	0.69871	0.717669	0.715904	0.730906	0.766313	0.749964	0.780659	0.783341	0.789587	0.763757	0.80455	0.798089	0.832685	0.861812	0.84788	0.888593	0.893787	0.911149	0.882233	0.849565	0.821832	0.797223	0.779269	0.763396
0.236435	0.234358	0.235623	0.238438	0.234198	0.256684	0.259789	0.26111	0.272236	0.27716	0.281547	0.291554	0.291377	0.297818	0.301294	0.310202	0.311171	0.339529	0.35008	0.429992	0.429486	0.447265	0.450351	0.468287	0.469021	0.633765	0.645344	0.656569	0.669266	0.663202	0.69359	0.705487	0.701799	0.727739	0.736644	0.697332	0.731244	0.752595	0.760779	0.795216	0.781447	0.806766	0.813385	0.832577	0.811429	0.777661	0.73589	0.736673	0.71853	0.695774
0.228681	0.226629	0.227937	0.230618	0.226095	0.247115	0.249824	0.252021	0.262819	0.267408	0.2718	0.281428	0.280989	0.287098	0.290392	0.300427	0.30143	0.325779	0.331237	0.39734	0.394251	0.409159	0.41	0.425155	0.425319	0.586541	0.591263	0.607941	0.607172	0.605576	0.646747	0.656506	0.663429	0.67315	0.68345	0.642666	0.680808	0.67666	0.693275	0.721665	0.717954	0.741049	0.74059	0.771705	0.742662	0.703634	0.696265	0.668642	0.650891	0.643344
0.216268	0.214328	0.215565	0.2181	0.213823	0.233702	0.236264	0.237511	0.247667	0.252057	0.256213	0.26529	0.264349	0.270148	0.273287	0.282902	0.283829	0.302613	0.30804	0.346799	0.348617	0.366865	0.365668	0.379884	0.37869	0.405822	0.413253	0.425023	0.425405	0.427392	0.535655	0.544513	0.532912	0.557366	0.574197	0.592386	0.620741	0.630548	0.657562	0.669585	0.654712	0.665692	0.67302	0.687849	0.665705	0.645894	0.634227	0.622721	0.599927	0.582298
0.218023	0.216066	0.217314	0.219869	0.215557	0.235598	0.23818	0.239438	0.249676	0.254102	0.258291	0.267442	0.266493	0.27234	0.275504	0.285197	0.286132	0.302241	0.306073	0.340139	0.338954	0.35458	0.355265	0.365754	0.368501	0.386675	0.393788	0.410518	0.411231	0.4113	0.517974	0.523173	0.537544	0.544089	0.557864	0.585896	0.62565	0.613149	0.628673	0.654339	0.632354	0.644037	0.651213	0.671482	0.64315	0.627282	0.603916	0.595644	0.576913	0.563056
0.21379	0.211871	0.213095	0.215601	0.211372	0.231024	0.233556	0.234789	0.244829	0.249168	0.253276	0.262249	0.261319	0.267052	0.270155	0.27966	0.280576	0.294354	0.296538	0.324594	0.321686	0.333066	0.337955	0.3469	0.343522	0.367688	0.375575	0.381234	0.385391	0.384062	0.499158	0.497795	0.50236	0.513719	0.516919	0.544017	0.585144	0.570464	0.594355	0.610614	0.585183	0.607022	0.602818	0.62259	0.604653	0.584019	0.567045	0.557822	0.55	0.528167
0.207434	0.205573	0.20676	0.209191	0.205089	0.224156	0.226613	0.22781	0.237551	0.241761	0.245747	0.254453	0.253551	0.259113	0.262124	0.271346	0.272236	0.284108	0.286013	0.308678	0.303035	0.314902	0.316066	0.327346	0.328115	0.343384	0.350421	0.361992	0.362108	0.361911	0.471503	0.465465	0.469111	0.480604	0.490725	0.516503	0.551963	0.551483	0.559304	0.582509	0.56369	0.567837	0.579106	0.582632	0.576238	0.552977	0.538633	0.525377	0.508881	0.505032
0.195746	0.193989	0.19511	0.197404	0.193532	0.211526	0.213844	0.214973	0.224166	0.228139	0.2319	0.240116	0.239264	0.244513	0.247354	0.256057	0.256896	0.266624	0.26806	0.28622	0.281007	0.289215	0.290653	0.298603	0.297862	0.315363	0.321735	0.328873	0.33186	0.331883	0.431917	0.429523	0.428145	0.45211	0.454287	0.47307	0.487455	0.514539	0.521707	0.526202	0.512135	0.515727	0.523814	0.541689	0.53588	0.504431	0.496779	0.482678	0.472288	0.45848
0.19355	0.191813	0.192921	0.19519	0.191361	0.209153	0.211445	0.212562	0.221651	0.22558	0.229299	0.237422	0.23658	0.24177	0.244579	0.253184	0.254014	0.262925	0.263188	0.277877	0.273024	0.281215	0.282776	0.290477	0.292122	0.305407	0.310028	0.32018	0.31901	0.320324	0.33353	0.33431	0.336665	0.347394	0.353324	0.430485	0.452755	0.4564	0.476418	0.483506	0.501934	0.517079	0.512594	0.527402	0.520671	0.498124	0.477973	0.465397	0.44442	0.436179
0.184712	0.183055	0.184112	0.186277	0.182623	0.199602	0.20179	0.202856	0.21153	0.215279	0.218828	0.226581	0.225777	0.23073	0.233411	0.241623	0.242415	0.249497	0.249291	0.2621	0.256521	0.263356	0.263517	0.270861	0.269561	0.283675	0.292109	0.296007	0.298133	0.299081	0.309197	0.311826	0.314351	0.324984	0.329905	0.403273	0.422298	0.431474	0.431601	0.44842	0.467311	0.481836	0.48903	0.495362	0.481798	0.451505	0.446823	0.430441	0.410444	0.412176
0.175425	0.173851	0.174855	0.176911	0.173441	0.189567	0.191644	0.192656	0.200894	0.204455	0.207826	0.215189	0.214425	0.21913	0.221676	0.229475	0.230227	0.236029	0.235507	0.247224	0.239003	0.246057	0.24534	0.250241	0.251358	0.266616	0.269719	0.276645	0.279086	0.275777	0.287605	0.287403	0.292628	0.302706	0.303858	0.375259	0.398068	0.399595	0.409674	0.424214	0.438642	0.44836	0.443483	0.452001	0.456092	0.43244	0.41072	0.405102	0.390168	0.378626
0.16981	0.168286	0.169258	0.171248	0.167889	0.183498	0.185509	0.186489	0.194463	0.19791	0.201173	0.2083	0.207561	0.212115	0.214579	0.222129	0.222857	0.227541	0.227269	0.237857	0.227551	0.235501	0.234211	0.243421	0.240938	0.252541	0.256554	0.263821	0.265078	0.264002	0.272177	0.274904	0.279664	0.286422	0.29069	0.357302	0.371859	0.377859	0.396728	0.410029	0.429188	0.42848	0.431775	0.442211	0.426	0.404549	0.400404	0.384234	0.372732	0.353917
0.158067	0.156648	0.157553	0.159406	0.156279	0.170809	0.172681	0.173593	0.181016	0.184225	0.187262	0.193896	0.193208	0.197447	0.199741	0.206768	0.207446	0.210786	0.210702	0.216708	0.208581	0.214241	0.214589	0.22129	0.218667	0.229883	0.234792	0.23949	0.240626	0.239824	0.248515	0.25039	0.253867	0.261484	0.265207	0.330962	0.345363	0.346149	0.354987	0.367248	0.384194	0.394796	0.396635	0.40346	0.389931	0.370342	0.357375	0.347282	0.343361	0.337317
0.148048	0.146719	0.147567	0.149302	0.146374	0.159982	0.161736	0.16259	0.169542	0.172547	0.175392	0.181606	0.180962	0.184932	0.18708	0.193662	0.194297	0.197508	0.196344	0.201611	0.19324	0.199559	0.198203	0.204316	0.202732	0.213585	0.217873	0.22199	0.222573	0.222454	0.231237	0.23165	0.233867	0.242885	0.246135	0.254953	0.266815	0.268414	0.277973	0.285975	0.351627	0.357059	0.359115	0.364887	0.357065	0.357265	0.34665	0.348925	0.323211	0.315281
0.140914	0.13965	0.140456	0.142108	0.139321	0.152274	0.153942	0.154755	0.161373	0.164233	0.166941	0.172855	0.172242	0.176021	0.178066	0.184331	0.184935	0.187822	0.186813	0.191481	0.183486	0.188127	0.187709	0.192674	0.191535	0.201047	0.204197	0.208969	0.209954	0.210033	0.21676	0.219041	0.222278	0.22796	0.231542	0.240676	0.250879	0.25314	0.260867	0.268946	0.329933	0.33719	0.336971	0.341283	0.335447	0.335815	0.323962	0.320222	0.309111	0.296729
0.133296	0.1321	0.132863	0.134425	0.131789	0.144042	0.14562	0.146389	0.152649	0.155355	0.157916	0.16351	0.16293	0.166505	0.168439	0.174366	0.174937	0.177706	0.176521	0.179608	0.171961	0.175959	0.176319	0.18074	0.178651	0.188165	0.192328	0.196231	0.195849	0.196467	0.203218	0.205743	0.207124	0.214415	0.216463	0.224635	0.235818	0.237448	0.244309	0.25141	0.313064	0.320363	0.325145	0.325437	0.309805	0.317733	0.307135	0.300793	0.28801	0.280725
0.122685	0.121584	0.122286	0.123724	0.121297	0.132575	0.134027	0.134735	0.140497	0.142987	0.145344	0.150493	0.14996	0.153249	0.15503	0.160484	0.16101	0.162965	0.162019	0.165573	0.157409	0.160881	0.160873	0.165686	0.164402	0.172658	0.175338	0.179298	0.179559	0.17958	0.184734	0.1867	0.189981	0.1948	0.197588	0.205767	0.214524	0.217073	0.223652	0.229624	0.277783	0.289563	0.291316	0.297204	0.287023	0.285195	0.27989	0.275292	0.26441	0.255915
0.112971	0.111958	0.112604	0.113928	0.111694	0.122078	0.123416	0.124068	0.129373	0.131666	0.133837	0.138578	0.138087	0.141116	0.142756	0.147779	0.148263	0.149791	0.148958	0.15139	0.1446	0.148287	0.147254	0.151091	0.150631	0.157966	0.159822	0.163207	0.163759	0.164285	0.170234	0.171187	0.173179	0.178961	0.181012	0.187537	0.196006	0.198349	0.204755	0.210027	0.250872	0.266226	0.258895	0.266153	0.265731	0.260535	0.254541	0.254505	0.244285	0.236148
0.101167	0.100259	0.100838	0.102024	0.100023	0.109322	0.11052	0.111104	0.115855	0.117908	0.119852	0.124098	0.123658	0.126371	0.127839	0.132337	0.132771	0.133965	0.133391	0.134868	0.129097	0.131663	0.131569	0.134372	0.134102	0.140501	0.143116	0.145941	0.145605	0.146215	0.151064	0.152862	0.154232	0.158813	0.161358	0.167249	0.174378	0.17576	0.181808	0.187402	0.190404	0.195325	0.194349	0.1998	0.195217	0.244531	0.242519	0.238592	0.224375	0.216054
0.0946489	0.0937995	0.0943412	0.0954506	0.0935785	0.102279	0.1034	0.103946	0.108391	0.110312	0.11213	0.116103	0.115691	0.118229	0.119603	0.123811	0.124217	0.125222	0.12436	0.125795	0.119891	0.122406	0.1227	0.125001	0.125093	0.130785	0.133066	0.135364	0.13586	0.135748	0.140052	0.141452	0.143913	0.147317	0.149855	0.155546	0.161869	0.163651	0.168353	0.17406	0.176442	0.181406	0.180843	0.185766	0.180823	0.229519	0.227091	0.220191	0.207934	0.206894
0.0799669	0.0792492	0.0797069	0.0806442	0.0790625	0.0864132	0.0873603	0.0878216	0.0915769	0.0932001	0.0947366	0.0980928	0.097745	0.0998893	0.10105	0.104605	0.104948	0.105836	0.105275	0.106228	0.100923	0.103105	0.103043	0.105675	0.105094	0.109884	0.111622	0.113964	0.114004	0.113713	0.11785	0.118977	0.120248	0.124563	0.126036	0.130353	0.136509	0.138026	0.141834	0.14646	0.148159	0.151923	0.151926	0.156271	0.152564	0.191038	0.188465	0.187714	0.177168	0.174752
0.0605096	0.0599666	0.0603129	0.0610221	0.0598253	0.0653874	0.0661041	0.0664532	0.0692947	0.070523	0.0716856	0.0742252	0.073962	0.0755846	0.0764628	0.0791529	0.0794124	0.0800858	0.0792768	0.0802009	0.0764039	0.0779154	0.07773	0.079613	0.0790608	0.0829168	0.0844522	0.0859568	0.0861255	0.086017	0.0893158	0.0901424	0.0910727	0.0936402	0.0951024	0.0989623	0.103307	0.103747	0.107124	0.110052	0.111916	0.114657	0.114527	0.117679	0.115229	0.151382	0.139849	0.138796	0.134892	0.129881
0.0498011	0.0493542	0.0496392	0.050223	0.0492379	0.0538158	0.0544055	0.0546929	0.0570315	0.0580424	0.0589993	0.0610895	0.0608729	0.0622083	0.0629311	0.0651451	0.0653587	0.0657657	0.0651071	0.0658598	0.0626886	0.0638116	0.063614	0.0655358	0.0648635	0.0682865	0.0692003	0.070143	0.0708035	0.070625	0.0730663	0.07379	0.0746408	0.0768683	0.077606	0.0808868	0.0844185	0.0852856	0.0875965	0.0906225	0.0917593	0.0942489	0.0939105	0.0964892	0.0941281	0.11608	0.115088	0.115158	0.108514	0.109824
0.0422491	0.0418699	0.0421117	0.0426069	0.0417713	0.0456549	0.0461552	0.046399	0.048383	0.0492406	0.0500524	0.0518256	0.0516418	0.0527747	0.0533879	0.0552662	0.0554474	0.055776	0.055211	0.0556411	0.0528175	0.0537284	0.0536919	0.0550932	0.0545656	0.057414	0.0583138	0.0591874	0.0593498	0.0595516	0.0614973	0.0620059	0.0630614	0.0647788	0.06559	0.0681384	0.0708171	0.0719138	0.0738718	0.076216	0.077297	0.0791779	0.0791533	0.0811717	0.0791223	0.0759818	0.0737665	0.0721743	0.070258	0.0677708
0.0349061	0.0345929	0.0347926	0.0352018	0.0345114	0.03772	0.0381334	0.0383348	0.039974	0.0406825	0.0413532	0.0428182	0.0426664	0.0436024	0.044109	0.0456609	0.0458106	0.0462108	0.0456988	0.0461164	0.043738	0.0449039	0.044438	0.0455484	0.0452978	0.0475697	0.0483121	0.0491257	0.0491702	0.0493628	0.0509456	0.0513525	0.0519402	0.0536044	0.0545334	0.056737	0.0589437	0.0593646	0.0612738	0.0634417	0.0640889	0.065684	0.0658153	0.0678359	0.0656473	0.0629514	0.0612137	0.0599288	0.0584422	0.0563456
0.0289923	0.0287321	0.028898	0.0292378	0.0286644	0.0313294	0.0316727	0.03184	0.0332015	0.03379	0.0343471	0.0355639	0.0354378	0.0362152	0.036636	0.0379249	0.0380492	0.0382939	0.0378988	0.0381376	0.0362201	0.0368581	0.0368776	0.0378023	0.0377082	0.0393088	0.0404555	0.0405606	0.0406874	0.0406967	0.0420464	0.0425297	0.0430202	0.0444053	0.0449945	0.046619	0.0487288	0.0490595	0.0507122	0.0522531	0.0527317	0.0542394	0.0541878	0.0556725	0.0543888	0.0521663	0.050652	0.0494289	0.0479322	0.0465469
0.0263471	0.0261106	0.0262614	0.0265703	0.0260491	0.028471	0.028783	0.028935	0.0301723	0.0307071	0.0312134	0.0323191	0.0322045	0.032911	0.0332934	0.0344648	0.0345777	0.034794	0.0344747	0.0346832	0.0329007	0.0337149	0.0335645	0.0342133	0.034103	0.035706	0.0363306	0.0369874	0.0370597	0.0371327	0.0383473	0.0386898	0.0391999	0.0403544	0.0408842	0.0424403	0.0442722	0.0447515	0.0460339	0.047384	0.0482915	0.0498981	0.0495203	0.0505697	0.0495185	0.0474524	0.046133	0.0450085	0.0437988	0.042399
0.0199995	0.01982	0.0199344	0.0201689	0.0197733	0.0216117	0.0218485	0.0219639	0.0229031	0.0233091	0.0236933	0.0245327	0.0244457	0.024982	0.0252723	0.0261614	0.0262472	0.0264151	0.0261186	0.0264051	0.0249197	0.0254648	0.0254046	0.0260698	0.0259371	0.0270006	0.0276125	0.0279969	0.0280254	0.027983	0.0290674	0.0293446	0.0297238	0.030598	0.0309787	0.0321291	0.0334335	0.0338293	0.03485	0.0358898	0.0363461	0.0374199	0.037358	0.0383474	0.037663	0.0357849	0.0348386	0.0341067	0.0331393	0.0321818
0.0155689	0.0154292	0.0155183	0.0157008	0.0153928	0.016824	0.0170083	0.0170982	0.0178293	0.0181453	0.0184445	0.0190979	0.0190302	0.0194477	0.0196736	0.0203658	0.0204325	0.0205311	0.020373	0.0204032	0.0193917	0.0198305	0.0196881	0.0201811	0.020085	0.0209748	0.0213398	0.0217463	0.0217564	0.0218144	0.0224526	0.0227114	0.0230364	0.0236446	0.0243323	0.0248898	0.0260016	0.026444	0.0271058	0.0277563	0.0282574	0.0290867	0.0289989	0.0297955	0.0290106	0.0278995	0.0271108	0.0264476	0.0257372	0.0249035
0.0107859	0.0106891	0.0107509	0.0108773	0.0106639	0.0116554	0.0117831	0.0118454	0.0123519	0.0125708	0.0127781	0.0132307	0.0131838	0.0134731	0.0136296	0.0141091	0.0141554	0.0142343	0.0140909	0.0141457	0.0134319	0.0136589	0.0136198	0.0139736	0.013865	0.0145619	0.0148222	0.0151034	0.0150575	0.0150721	0.0155429	0.0157133	0.0159128	0.0164037	0.0166303	0.0171998	0.0179693	0.0181466	0.0187858	0.0192785	0.0195643	0.020104	0.0200792	0.0205626	0.0200778	0.0192617	0.0187307	0.0182581	0.0178001	0.017222
0.00795099	0.00787963	0.00792514	0.00801833	0.00786107	0.00859194	0.0086861	0.00873197	0.00910536	0.00926675	0.00941952	0.00975322	0.00971864	0.00993185	0.0100473	0.0104007	0.0104348	0.0104842	0.0104204	0.0105153	0.00989878	0.010096	0.0100646	0.0103746	0.0102568	0.0107566	0.0109114	0.0111121	0.0111535	0.0111475	0.0114796	0.0116665	0.0117836	0.0121501	0.0122876	0.0127582	0.0132637	0.0133907	0.0138348	0.014229	0.0144606	0.0148743	0.0148748	0.0152379	0.0148951	0.0142436	0.0138249	0.0135087	0.0131927	0.0127315
0.00522449	0.00517761	0.00520751	0.00526874	0.00516541	0.00564565	0.00570753	0.00573767	0.00598301	0.00608906	0.00618945	0.00640872	0.00638599	0.00652609	0.00660192	0.00683419	0.00685659	0.00688538	0.00681497	0.00683538	0.00647849	0.00659777	0.00657967	0.00673125	0.00669505	0.00701327	0.00711924	0.00724578	0.00726643	0.00726468	0.00750237	0.00758601	0.00767069	0.00790415	0.00802623	0.00830211	0.00866347	0.008757	0.00902029	0.00928572	0.00942064	0.00968703	0.00967332	0.00991699	0.00967714	0.00928756	0.00902148	0.008816	0.00857568	0.00829454
[truncated: 49 more columns]

## Sheet: Czech Republic
1.95063	1.80326	1.75135	2.64107	3.06002	2.97004	1.25585	1.23388	1.21195	1.23416	0.790399	0.798251	0.833946	0.918013	1.05298	0.596747	0.627982	0.639729	0.622557	0.654211	1.47116	1.49473	1.51598	1.52659	1.55967	1.99357	1.98454	2.12704	2.3582	2.44182	2.26435	2.38207	2.35479	2.40737	2.24628	1.71344	1.59858	1.54469	1.53017	1.43014	1.24589	1.26324	1.31029	1.3608	1.31094	0.485023	0.472405	0.466117	0.457759	0.494652
1.80326	1.66943	1.60409	2.44569	2.83206	2.74064	1.13939	1.14372	1.10896	1.12365	0.740111	0.727051	0.773143	0.85332	0.982455	0.543716	0.574422	0.584658	0.575522	0.605542	1.3426	1.37459	1.41853	1.44764	1.40898	1.81878	1.8414	1.97778	2.20273	2.22962	2.12232	2.15001	2.22683	2.19904	2.07332	1.5933	1.4859	1.4332	1.37535	1.33381	1.15777	1.1709	1.20447	1.26986	1.21297	0.447316	0.435848	0.430657	0.422313	0.456815
1.75135	1.60409	1.58681	2.39799	2.77399	2.6888	1.11931	1.10181	1.07888	1.09005	0.719955	0.704574	0.748521	0.831694	0.946116	0.535041	0.563781	0.574483	0.556572	0.584086	1.28663	1.31549	1.37178	1.38178	1.36055	1.78967	1.78144	1.90621	2.07903	2.16798	2.04819	2.11179	2.14055	2.14687	2.02384	1.52628	1.45709	1.38411	1.35351	1.29855	1.1121	1.14464	1.1688	1.22005	1.1858	0.434676	0.422678	0.417785	0.410707	0.442819
2.64107	2.44569	2.39799	12.3065	16.9527	18.4876	1.06268	1.05429	1.02141	1.04499	0.676484	0.678619	0.705465	0.796569	0.894484	0.50224	0.547527	0.542546	0.530907	0.557703	1.23324	1.26737	1.32658	1.33713	1.32261	1.73246	1.73922	1.81638	2.0116	2.10656	1.96183	2.0501	2.07885	2.09961	1.97053	1.53327	1.44393	1.40318	1.34328	1.27995	1.20802	1.20755	1.27012	1.32049	1.27039	0.567446	0.548009	0.540245	0.525181	0.571854
3.06002	2.83206	2.77399	16.9527	23.5679	25.8593	1.02697	1.00114	0.980892	1.01463	0.646478	0.64974	0.682359	0.776834	0.870756	0.486589	0.515704	0.522455	0.518033	0.541219	1.2048	1.2501	1.27995	1.30712	1.30547	1.63856	1.69243	1.78669	1.97677	2.00767	1.93369	1.98602	2.02412	2.04088	1.91479	1.50983	1.43896	1.36314	1.33958	1.24947	1.23541	1.2386	1.28801	1.33404	1.30713	0.62322	0.604727	0.591104	0.571996	0.625191
2.97004	2.74064	2.6888	18.4876	25.8593	28.9119	1.24114	1.23684	1.20476	1.2265	0.827013	0.832494	0.864614	0.974213	1.09409	0.560063	0.598734	0.602485	0.597031	0.630734	0.440836	0.455535	0.462265	0.465496	0.482556	1.64188	1.65464	1.77399	1.97115	2.02907	2.05214	2.12661	2.17052	2.17158	2.05194	1.51744	1.43841	1.39736	1.3535	1.27818	1.32018	1.32199	1.3979	1.4412	1.38218	1.16492	1.11318	1.10279	1.05951	1.17651
1.25585	1.13939	1.11931	1.06268	1.02697	1.24114	9.98674	9.82196	9.67297	9.80263	8.65251	8.62679	9.10747	10.1722	11.4798	0.548503	0.579339	0.594637	0.58091	0.61528	0.414708	0.426224	0.440576	0.448588	0.451098	1.63036	1.64552	1.77205	1.96311	2.04379	2.07096	2.1042	2.18301	2.17478	2.03952	1.53891	1.44167	1.39378	1.34915	1.28196	1.25092	1.24636	1.30191	1.34111	1.28713	1.0386	1.01783	0.986356	0.98138	1.04364
1.23388	1.14372	1.10181	1.05429	1.00114	1.23684	9.82196	9.63487	9.46866	9.59175	8.50699	8.45505	8.93988	9.97612	11.262	0.548328	0.575522	0.57842	0.563881	0.603055	0.409001	0.416996	0.435051	0.442524	0.437816	1.60643	1.62614	1.75994	1.93849	1.99862	2.00489	2.06506	2.1181	2.1252	2.02555	1.49528	1.41243	1.38838	1.32251	1.25664	1.21766	1.2236	1.27418	1.32383	1.27446	1.00702	0.978586	0.972349	0.958814	1.02576
1.21195	1.10896	1.07888	1.02141	0.980892	1.20476	9.67297	9.46866	9.34421	9.4619	8.36428	8.33304	8.78323	9.80933	11.0861	0.531655	0.559958	0.566136	0.562113	0.588078	0.405671	0.408545	0.424463	0.436024	0.432029	1.59104	1.61498	1.70839	1.89821	1.93464	1.99739	2.04632	2.10461	2.09303	1.98554	1.482	1.39602	1.3364	1.28855	1.21677	1.19569	1.21505	1.25762	1.30544	1.2545	0.991807	0.960537	0.960292	0.944323	1.02389
1.23416	1.12365	1.09005	1.04499	1.01463	1.2265	9.80263	9.59175	9.4619	9.57126	8.46185	8.43189	8.89235	9.95102	11.2333	0.533425	0.5628	0.581823	0.571624	0.589654	0.407568	0.414067	0.432685	0.439018	0.437875	1.62144	1.61129	1.7387	1.91805	1.98358	2.02811	2.07701	2.13254	2.13595	2.01102	1.49789	1.39958	1.34615	1.30459	1.25454	1.19676	1.21221	1.26859	1.33531	1.27157	1.01711	0.973983	0.966176	0.965787	1.02452
0.790399	0.740111	0.719955	0.676484	0.646478	0.827013	8.65251	8.50699	8.36428	8.46185	8.15302	8.12175	8.58291	9.56755	10.8153	0.672161	0.712504	0.716917	0.711155	0.734482	0.429793	0.436331	0.451054	0.462423	0.461289	0.477669	0.482414	0.525904	0.579754	0.595172	2.10291	2.16876	2.23745	2.24379	2.1263	1.51619	1.41846	1.38204	1.34491	1.27451	1.17373	1.16759	1.23537	1.28092	1.21524	1.1594	1.10592	1.09761	1.08709	1.14896
0.798251	0.727051	0.704574	0.678619	0.64974	0.832494	8.62679	8.45505	8.33304	8.43189	8.12175	8.08417	8.53558	9.52312	10.7725	0.671077	0.705103	0.712272	0.705939	0.732378	0.421855	0.432113	0.451766	0.456769	0.454979	0.476193	0.481849	0.521619	0.577796	0.594132	2.11877	2.19784	2.22634	2.26203	2.07763	1.51141	1.42103	1.37132	1.31625	1.25591	1.15491	1.16562	1.21128	1.27095	1.22096	1.14707	1.11363	1.10321	1.07745	1.14053
0.833946	0.773143	0.748521	0.705465	0.682359	0.864614	9.10747	8.93988	8.78323	8.89235	8.58291	8.53558	9.0225	10.0725	11.3717	0.703505	0.750257	0.763466	0.74341	0.777111	0.453062	0.459071	0.475219	0.488167	0.482256	0.50186	0.511515	0.548443	0.608649	0.629837	2.24659	2.28666	2.31983	2.36401	2.21619	1.61007	1.51139	1.44276	1.39743	1.3364	1.23629	1.22781	1.28646	1.34628	1.30972	1.20195	1.15884	1.15488	1.14567	1.22087
0.918013	0.85332	0.831694	0.796569	0.776834	0.974213	10.1722	9.97612	9.80933	9.95102	9.56755	9.52312	10.0725	11.2509	12.6852	0.776893	0.852533	0.853161	0.819012	0.866849	0.503045	0.514512	0.532159	0.539561	0.543283	0.566859	0.567425	0.614656	0.684082	0.69985	2.47803	2.58648	2.61448	2.63848	2.48125	1.7791	1.66793	1.61892	1.55068	1.4947	1.35795	1.38106	1.43514	1.51233	1.44622	1.35285	1.32008	1.29337	1.27027	1.37602
1.05298	0.982455	0.946116	0.894484	0.870756	1.09409	11.4798	11.262	11.0861	11.2333	10.8153	10.7725	11.3717	12.6852	14.3411	0.898511	0.942781	0.955803	0.937875	0.979214	0.570927	0.581435	0.598863	0.615812	0.609839	0.633277	0.638567	0.695558	0.770163	0.787815	2.82074	2.921	2.92692	2.97127	2.78946	2.02454	1.89418	1.82933	1.7595	1.67079	1.54041	1.5551	1.63226	1.70988	1.64413	1.49346	1.47199	1.44444	1.4346	1.54392
0.596747	0.543716	0.535041	0.50224	0.486589	0.560063	0.548503	0.548328	0.531655	0.533425	0.672161	0.671077	0.703505	0.776893	0.898511	22.6439	24.0185	23.7664	21.1687	1.9075	0.878269	0.892188	0.923274	0.920623	0.939239	0.779814	0.808821	0.845744	0.951412	0.969986	0.851091	0.869666	0.899271	0.908513	0.849864	2.34835	2.21055	2.14019	2.05271	1.95849	1.69347	1.69968	1.80296	1.83812	1.78904	1.5439	1.50619	1.49193	1.46321	1.55879
0.627982	0.574422	0.563781	0.547527	0.515704	0.598734	0.579339	0.575522	0.559958	0.5628	0.712504	0.705103	0.750257	0.852533	0.942781	24.0185	25.4772	25.2248	22.4657	2.01404	0.936155	0.933074	0.995357	0.986307	0.996233	0.833441	0.851251	0.890131	0.993224	1.05149	0.902117	0.930208	0.937968	0.972558	0.914239	2.48228	2.32192	2.26067	2.17906	2.05456	1.80607	1.80105	1.9064	1.96324	1.8965	1.64079	1.61395	1.57144	1.5386	1.66915
0.639729	0.584658	0.574483	0.542546	0.522455	0.602485	0.594637	0.57842	0.566136	0.581823	0.716917	0.712272	0.763466	0.853161	0.955803	23.7664	25.2248	24.9165	22.2284	2.07568	0.945616	0.982303	1.02547	1.0417	1.04125	0.865257	0.893306	0.9383	1.05419	1.0805	0.96567	0.980071	1.00644	1.01761	0.952468	2.5504	2.42802	2.32803	2.24408	2.13914	1.83962	1.84668	1.96013	2.02601	1.94096	1.67416	1.6588	1.62556	1.60385	1.72398
0.622557	0.575522	0.556572	0.530907	0.518033	0.597031	0.58091	0.563881	0.562113	0.571624	0.711155	0.705939	0.74341	0.819012	0.937875	21.1687	22.4657	22.2284	19.9058	2.12234	1.00433	1.0446	1.0839	1.11677	1.13561	0.985082	1.00705	1.06479	1.18311	1.22644	1.10931	1.12982	1.16275	1.1974	1.10833	2.66584	2.49482	2.42032	2.34012	2.23548	1.92986	1.96279	2.05361	2.12055	2.04328	1.77982	1.73444	1.70217	1.64462	1.81514
0.654211	0.605542	0.584086	0.557703	0.541219	0.630734	0.61528	0.603055	0.588078	0.589654	0.734482	0.732378	0.777111	0.866849	0.979214	1.9075	2.01404	2.07568	2.12234	12.2777	7.71965	6.86198	6.34755	5.76236	4.78668	4.05605	3.24167	2.97153	3.06423	2.99159	2.78059	2.92599	2.95698	2.99721	2.82359	3.57604	3.40352	3.27293	3.17561	3.03278	2.6627	2.69438	2.7966	2.89538	2.82191	2.37855	2.34801	2.30317	2.26507	2.45463
1.47116	1.3426	1.28663	1.23324	1.2048	0.440836	0.414708	0.409001	0.405671	0.407568	0.429793	0.421855	0.453062	0.503045	0.570927	0.878269	0.936155	0.945616	1.00433	7.71965	5.91338	5.4127	5.09008	4.75882	4.10503	3.42218	2.94811	2.8343	2.9691	2.94622	2.70023	2.7869	2.82501	2.87951	2.72437	1.91597	1.82954	1.73725	1.68998	1.63096	2.28917	2.30233	2.38773	2.49203	2.4155	2.1256	2.07871	2.05405	2.00546	2.16623
1.49473	1.37459	1.31549	1.26737	1.2501	0.455535	0.426224	0.416996	0.408545	0.414067	0.436331	0.432113	0.459071	0.514512	0.581435	0.892188	0.933074	0.982303	1.0446	6.86198	5.4127	4.9513	4.73563	4.45185	3.91202	3.31587	2.86855	2.79934	2.97363	2.96418	2.72597	2.81964	2.86637	2.9041	2.72999	2.02774	1.91693	1.82646	1.78104	1.71273	2.38177	2.37988	2.50352	2.60789	2.53261	2.19544	2.1503	2.12921	2.09113	2.21768
1.51598	1.41853	1.37178	1.32658	1.27995	0.462265	0.440576	0.435051	0.424463	0.432685	0.451054	0.451766	0.475219	0.532159	0.598863	0.923274	0.995357	1.02547	1.0839	6.34755	5.09008	4.73563	4.54364	4.30497	3.82232	3.25569	2.88819	2.80848	3.02089	3.02851	2.79551	2.90845	2.93687	2.9791	2.80821	2.12834	2.0025	1.93117	1.88141	1.79972	2.46699	2.48803	2.62882	2.72832	2.62204	2.28904	2.23278	2.23441	2.14519	2.3361
1.52659	1.44764	1.38178	1.33713	1.30712	0.465496	0.448588	0.442524	0.436024	0.439018	0.462423	0.456769	0.488167	0.539561	0.615812	0.920623	0.986307	1.0417	1.11677	5.76236	4.75882	4.45185	4.30497	4.04446	3.69819	3.13839	2.8238	2.8092	3.00656	3.04647	2.80678	2.88398	2.94829	2.99326	2.81461	2.15711	2.04	1.98024	1.93984	1.82071	2.52599	2.54674	2.67397	2.76172	2.67198	2.35165	2.28618	2.26373	2.20744	2.37239
1.55967	1.40898	1.36055	1.32261	1.30547	0.482556	0.451098	0.437816	0.432029	0.437875	0.461289	0.454979	0.482256	0.543283	0.609839	0.939239	0.996233	1.04125	1.13561	4.78668	4.10503	3.91202	3.82232	3.69819	3.40941	2.91478	2.70933	2.72237	2.93431	2.98787	2.7387	2.8393	2.89316	2.96954	2.75936	2.2022	2.08516	2.02585	1.95904	1.87281	2.55637	2.58993	2.6804	2.83064	2.73128	2.37819	2.32593	2.28844	2.2216	2.40439
1.99357	1.81878	1.78967	1.73246	1.63856	1.64188	1.63036	1.60643	1.59104	1.62144	0.477669	0.476193	0.50186	0.566859	0.633277	0.779814	0.833441	0.865257	0.985082	4.05605	3.42218	3.31587	3.25569	3.13839	2.91478	3.08354	2.92537	3.01171	3.29191	3.34603	3.13625	3.28001	3.32857	3.36345	3.19205	2.61749	2.48159	2.39156	2.33251	2.21478	2.20296	2.22659	2.33487	2.41446	2.34891	2.29	2.23508	2.21173	2.17209	2.3333
1.98454	1.8414	1.78144	1.73922	1.69243	1.65464	1.64552	1.62614	1.61498	1.61129	0.482414	0.481849	0.511515	0.567425	0.638567	0.808821	0.851251	0.893306	1.00705	3.24167	2.94811	2.86855	2.88819	2.8238	2.70933	2.92537	2.86117	2.94775	3.24538	3.32969	3.15776	3.25166	3.34401	3.38386	3.17643	2.67651	2.51283	2.45697	2.36437	2.24422	2.24094	2.2897	2.37442	2.46758	2.39731	2.35093	2.28616	2.25093	2.21444	2.40201
2.12704	1.97778	1.90621	1.81638	1.78669	1.77399	1.77205	1.75994	1.70839	1.7387	0.525904	0.521619	0.548443	0.614656	0.695558	0.845744	0.890131	0.9383	1.06479	2.97153	2.8343	2.79934	2.80848	2.8092	2.72237	3.01171	2.94775	3.06122	3.41012	3.4797	3.32159	3.41186	3.51299	3.56596	3.3354	2.85275	2.68838	2.59249	2.52065	2.39631	2.39142	2.42869	2.51688	2.61815	2.53814	2.51869	2.43575	2.40888	2.34582	2.5198
2.3582	2.20273	2.07903	2.0116	1.97677	1.97115	1.96311	1.93849	1.89821	1.91805	0.579754	0.577796	0.608649	0.684082	0.770163	0.951412	0.993224	1.05419	1.18311	3.06423	2.9691	2.97363	3.02089	3.00656	2.93431	3.29191	3.24538	3.41012	3.74166	3.84447	3.66012	3.77843	3.87274	3.92644	3.69368	3.16938	2.9765	2.88967	2.80657	2.68204	2.65499	2.69728	2.797	2.92119	2.82264	2.75563	2.68304	2.67686	2.60093	2.81316
2.44182	2.22962	2.16798	2.10656	2.00767	2.02907	2.04379	1.99862	1.93464	1.98358	0.595172	0.594132	0.629837	0.69985	0.787815	0.969986	1.05149	1.0805	1.22644	2.99159	2.94622	2.96418	3.02851	3.04647	2.98787	3.34603	3.32969	3.4797	3.84447	3.95661	3.7918	3.86988	3.94717	4.04055	3.81342	3.27504	3.10357	2.98637	2.89159	2.76365	2.7499	2.77203	2.90097	3.01152	2.93119	2.83523	2.77509	2.76009	2.71379	2.90284
2.26435	2.12232	2.04819	1.96183	1.93369	2.05214	2.07096	2.00489	1.99739	2.02811	2.10291	2.11877	2.24659	2.47803	2.82074	0.851091	0.902117	0.96567	1.10931	2.78059	2.70023	2.72597	2.79551	2.80678	2.7387	3.13625	3.15776	3.32159	3.66012	3.7918	3.95799	4.08623	4.17291	4.23039	3.99258	3.50113	3.31155	3.19071	3.10188	2.9686	2.90084	2.90876	3.05541	3.17775	3.0662	2.7775	2.6976	2.66373	2.61576	2.79767
2.38207	2.15001	2.11179	2.0501	1.98602	2.12661	2.1042	2.06506	2.04632	2.07701	2.16876	2.19784	2.28666	2.58648	2.921	0.869666	0.930208	0.980071	1.12982	2.92599	2.7869	2.81964	2.90845	2.88398	2.8393	3.28001	3.25166	3.41186	3.77843	3.86988	4.08623	4.19044	4.30155	4.36752	4.11758	3.61826	3.42753	3.28058	3.191	3.04195	2.99075	3.03036	3.16054	3.28441	3.16337	2.86606	2.77887	2.75545	2.69962	2.90796
2.35479	2.22683	2.14055	2.07885	2.02412	2.17052	2.18301	2.1181	2.10461	2.13254	2.23745	2.22634	2.31983	2.61448	2.92692	0.899271	0.937968	1.00644	1.16275	2.95698	2.82501	2.86637	2.93687	2.94829	2.89316	3.32857	3.34401	3.51299	3.87274	3.94717	4.17291	4.30155	4.40728	4.47767	4.20425	3.69168	3.47077	3.37617	3.27678	3.10029	3.05497	3.08779	3.22815	3.36317	3.23695	2.92454	2.84249	2.81525	2.75521	2.97057
2.40737	2.19904	2.14687	2.09961	2.04088	2.17158	2.17478	2.1252	2.09303	2.13595	2.24379	2.26203	2.36401	2.63848	2.97127	0.908513	0.972558	1.01761	1.1974	2.99721	2.87951	2.9041	2.9791	2.99326	2.96954	3.36345	3.38386	3.56596	3.92644	4.04055	4.23039	4.36752	4.47767	4.54778	4.29336	3.76458	3.55118	3.45146	3.32154	3.19256	3.09869	3.14165	3.27569	3.40385	3.27799	2.9837	2.90375	2.85941	2.79549	3.01871
2.24628	2.07332	2.02384	1.97053	1.91479	2.05194	2.03952	2.02555	1.98554	2.01102	2.1263	2.07763	2.21619	2.48125	2.78946	0.849864	0.914239	0.952468	1.10833	2.82359	2.72437	2.72999	2.80821	2.81461	2.75936	3.19205	3.17643	3.3354	3.69368	3.81342	3.99258	4.11758	4.20425	4.29336	4.02058	3.53303	3.34032	3.23669	3.1338	2.99847	2.93554	2.97563	3.08951	3.21666	3.10966	2.79458	2.73549	2.68771	2.63743	2.83822
1.71344	1.5933	1.52628	1.53327	1.50983	1.51744	1.53891	1.49528	1.482	1.49789	1.51619	1.51141	1.61007	1.7791	2.02454	2.34835	2.48228	2.5504	2.66584	3.57604	1.91597	2.02774	2.12834	2.15711	2.2022	2.61749	2.67651	2.85275	3.16938	3.27504	3.50113	3.61826	3.69168	3.76458	3.53303	3.30575	3.10605	3.00561	2.90319	2.75488	2.68108	2.73563	2.84787	2.96249	2.86324	2.5226	2.45122	2.44236	2.36293	2.54208
1.59858	1.4859	1.45709	1.44393	1.43896	1.43841	1.44167	1.41243	1.39602	1.39958	1.41846	1.42103	1.51139	1.66793	1.89418	2.21055	2.32192	2.42802	2.49482	3.40352	1.82954	1.91693	2.0025	2.04	2.08516	2.48159	2.51283	2.68838	2.9765	3.10357	3.31155	3.42753	3.47077	3.55118	3.34032	3.10605	2.90214	2.80902	2.75099	2.62622	2.55075	2.58435	2.68312	2.78838	2.71116	2.38852	2.3268	2.28343	2.24903	2.41725
1.54469	1.4332	1.38411	1.40318	1.36314	1.39736	1.39378	1.38838	1.3364	1.34615	1.38204	1.37132	1.44276	1.61892	1.82933	2.14019	2.26067	2.32803	2.42032	3.27293	1.73725	1.82646	1.93117	1.98024	2.02585	2.39156	2.45697	2.59249	2.88967	2.98637	3.19071	3.28058	3.37617	3.45146	3.23669	3.00561	2.80902	2.7221	2.66037	2.52388	2.46118	2.48852	2.6075	2.7196	2.62557	2.33029	2.24625	2.21823	2.1839	2.33431
1.53017	1.37535	1.35351	1.34328	1.33958	1.3535	1.34915	1.32251	1.28855	1.30459	1.34491	1.31625	1.39743	1.55068	1.7595	2.05271	2.17906	2.24408	2.34012	3.17561	1.68998	1.78104	1.88141	1.93984	1.95904	2.33251	2.36437	2.52065	2.80657	2.89159	3.10188	3.191	3.27678	3.32154	3.1338	2.90319	2.75099	2.66037	2.57238	2.44275	2.38662	2.43834	2.52899	2.62085	2.5281	2.22907	2.174	2.14457	2.11103	2.27054
1.43014	1.33381	1.29855	1.27995	1.24947	1.27818	1.28196	1.25664	1.21677	1.25454	1.27451	1.25591	1.3364	1.4947	1.67079	1.95849	2.05456	2.13914	2.23548	3.03278	1.63096	1.71273	1.79972	1.82071	1.87281	2.21478	2.24422	2.39631	2.68204	2.76365	2.9686	3.04195	3.10029	3.19256	2.99847	2.75488	2.62622	2.52388	2.44275	2.33297	2.27872	2.29603	2.41115	2.49266	2.40978	2.12283	2.07637	2.03293	2.01361	2.1388
1.24589	1.15777	1.1121	1.20802	1.23541	1.32018	1.25092	1.21766	1.19569	1.19676	1.17373	1.15491	1.23629	1.35795	1.54041	1.69347	1.80607	1.83962	1.92986	2.6627	2.28917	2.38177	2.46699	2.52599	2.55637	2.20296	2.24094	2.39142	2.65499	2.7499	2.90084	2.99075	3.05497	3.09869	2.93554	2.68108	2.55075	2.46118	2.38662	2.27872	2.3064	2.32322	2.43182	2.52761	2.44387	2.17776	2.10816	2.0759	2.03837	2.16788
1.26324	1.1709	1.14464	1.20755	1.2386	1.32199	1.24636	1.2236	1.21505	1.21221	1.16759	1.16562	1.22781	1.38106	1.5551	1.69968	1.80105	1.84668	1.96279	2.69438	2.30233	2.37988	2.48803	2.54674	2.58993	2.22659	2.2897	2.42869	2.69728	2.77203	2.90876	3.03036	3.08779	3.14165	2.97563	2.73563	2.58435	2.48852	2.43834	2.29603	2.32322	2.37582	2.45738	2.53327	2.47263	2.18459	2.14287	2.09265	2.05424	2.21806
1.31029	1.20447	1.1688	1.27012	1.28801	1.3979	1.30191	1.27418	1.25762	1.26859	1.23537	1.21128	1.28646	1.43514	1.63226	1.80296	1.9064	1.96013	2.05361	2.7966	2.38773	2.50352	2.62882	2.67397	2.6804	2.33487	2.37442	2.51688	2.797	2.90097	3.05541	3.16054	3.22815	3.27569	3.08951	2.84787	2.68312	2.6075	2.52899	2.41115	2.43182	2.45738	2.57426	2.66384	2.58235	2.29384	2.23649	2.18818	2.14611	2.32853
1.3608	1.26986	1.22005	1.32049	1.33404	1.4412	1.34111	1.32383	1.30544	1.33531	1.28092	1.27095	1.34628	1.51233	1.70988	1.83812	1.96324	2.02601	2.12055	2.89538	2.49203	2.60789	2.72832	2.76172	2.83064	2.41446	2.46758	2.61815	2.92119	3.01152	3.17775	3.28441	3.36317	3.40385	3.21666	2.96249	2.78838	2.7196	2.62085	2.49266	2.52761	2.53327	2.66384	2.76586	2.67441	2.36187	2.31714	2.27451	2.23522	2.40304
1.31094	1.21297	1.1858	1.27039	1.30713	1.38218	1.28713	1.27446	1.2545	1.27157	1.21524	1.22096	1.30972	1.44622	1.64413	1.78904	1.8965	1.94096	2.04328	2.82191	2.4155	2.53261	2.62204	2.67198	2.73128	2.34891	2.39731	2.53814	2.82264	2.93119	3.0662	3.16337	3.23695	3.27799	3.10966	2.86324	2.71116	2.62557	2.5281	2.40978	2.44387	2.47263	2.58235	2.67441	2.61315	2.30225	2.22882	2.21403	2.1413	2.33481
0.485023	0.447316	0.434676	0.567446	0.62322	1.16492	1.0386	1.00702	0.991807	1.01711	1.1594	1.14707	1.20195	1.35285	1.49346	1.5439	1.64079	1.67416	1.77982	2.37855	2.1256	2.19544	2.28904	2.35165	2.37819	2.29	2.35093	2.51869	2.75563	2.83523	2.7775	2.86606	2.92454	2.9837	2.79458	2.5226	2.38852	2.33029	2.22907	2.12283	2.17776	2.18459	2.29384	2.36187	2.30225	2.13513	2.07721	2.04783	2.00244	2.15514
0.472405	0.435848	0.422678	0.548009	0.604727	1.11318	1.01783	0.978586	0.960537	0.973983	1.10592	1.11363	1.15884	1.32008	1.47199	1.50619	1.61395	1.6588	1.73444	2.34801	2.07871	2.1503	2.23278	2.28618	2.32593	2.23508	2.28616	2.43575	2.68304	2.77509	2.6976	2.77887	2.84249	2.90375	2.73549	2.45122	2.3268	2.24625	2.174	2.07637	2.10816	2.14287	2.23649	2.31714	2.22882	2.07721	1.99707	1.98719	1.95351	2.09133
0.466117	0.430657	0.417785	0.540245	0.591104	1.10279	0.986356	0.972349	0.960292	0.966176	1.09761	1.10321	1.15488	1.29337	1.44444	1.49193	1.57144	1.62556	1.70217	2.30317	2.05405	2.12921	2.23441	2.26373	2.28844	2.21173	2.25093	2.40888	2.67686	2.76009	2.66373	2.75545	2.81525	2.85941	2.68771	2.44236	2.28343	2.21823	2.14457	2.03293	2.0759	2.09265	2.18818	2.27451	2.21403	2.04783	1.98719	1.96077	1.92969	2.08478
0.457759	0.422313	0.410707	0.525181	0.571996	1.05951	0.98138	0.958814	0.944323	0.965787	1.08709	1.07745	1.14567	1.27027	1.4346	1.46321	1.5386	1.60385	1.64462	2.26507	2.00546	2.09113	2.14519	2.20744	2.2216	2.17209	2.21444	2.34582	2.60093	2.71379	2.61576	2.69962	2.75521	2.79549	2.63743	2.36293	2.24903	2.1839	2.11103	2.01361	2.03837	2.05424	2.14611	2.23522	2.1413	2.00244	1.95351	1.92969	1.89164	2.02805
0.494652	0.456815	0.442819	0.571854	0.625191	1.17651	1.04364	1.02576	1.02389	1.02452	1.14896	1.14053	1.22087	1.37602	1.54392	1.55879	1.66915	1.72398	1.81514	2.45463	2.16623	2.21768	2.3361	2.37239	2.40439	2.3333	2.40201	2.5198	2.81316	2.90284	2.79767	2.90796	2.97057	3.01871	2.83822	2.54208	2.41725	2.33431	2.27054	2.1388	2.16788	2.21806	2.32853	2.40304	2.33481	2.15514	2.09133	2.08478	2.02805	2.17584
0.528183	0.48749	0.473284	0.550683	0.58392	0.605663	0.560673	0.549498	0.54057	0.547606	0.878396	0.878417	0.932493	1.02822	1.1709	1.54614	1.63693	1.69492	1.77348	2.52269	2.20959	2.29351	2.39122	2.45689	2.46583	2.51223	2.54921	2.70638	3.01572	3.08039	3.04778	3.13387	3.22523	3.26984	3.08414	2.76604	2.58886	2.53935	2.44267	2.30467	2.35844	2.3681	2.49016	2.59599	2.49301	2.38584	2.28909	2.27249	2.2332	2.40468
0.547628	0.505172	0.489944	0.576846	0.615387	0.639165	0.576641	0.565713	0.555113	0.563397	0.889242	0.894734	0.950558	1.06259	1.18275	1.58805	1.67485	1.73586	1.83731	2.6384	2.2941	2.39943	2.48582	2.50592	2.52358	2.58948	2.6373	2.79847	3.12515	3.20474	3.13038	3.22901	3.30849	3.35298	3.17272	2.84147	2.68823	2.59688	2.49167	2.37502	2.42322	2.46302	2.54501	2.65914	2.58413	2.45406	2.41226	2.34517	2.31036	2.4631
0.555643	0.512702	0.496872	0.581297	0.61584	0.642917	0.583886	0.573411	0.563906	0.571301	0.925985	0.925773	0.968469	1.07853	1.22162	1.63747	1.71109	1.78979	1.88477	2.63941	2.31728	2.39707	2.51253	2.56048	2.57136	2.61819	2.64596	2.80675	3.13722	3.23069	3.16691	3.25909	3.322	3.39317	3.19979	2.85132	2.71468	2.6193	2.53722	2.41166	2.44254	2.4416	2.59354	2.68724	2.61223	2.44671	2.38745	2.37467	2.32015	2.48764
0.554615	0.511795	0.49614	0.580817	0.615864	0.642154	0.589013	0.578547	0.569859	0.576282	0.943968	0.923946	0.978235	1.08901	1.23842	1.62411	1.71877	1.77951	1.85683	2.62016	2.28351	2.36286	2.47759	2.49782	2.53728	2.5727	2.61814	2.78586	3.08735	3.20247	3.11596	3.2264	3.26386	3.35766	3.15917	2.84909	2.67821	2.59242	2.49872	2.36944	2.41636	2.44484	2.5413	2.65517	2.56844	2.42136	2.3697	2.33434	2.31376	2.47086
0.56001	0.517156	0.501911	0.568356	0.594028	0.616819	0.588516	0.577063	0.568071	0.575879	0.923599	0.912529	0.976966	1.09883	1.22373	1.62657	1.72672	1.79903	1.8663	2.60575	2.25735	2.35184	2.46095	2.49812	2.52669	2.55368	2.61578	2.7694	3.06009	3.14197	3.08076	3.19947	3.22409	3.31182	3.14199	2.81249	2.64124	2.57062	2.49679	2.34623	2.38509	2.40288	2.52761	2.63422	2.54569	2.40335	2.34173	2.33122	2.28216	2.41995
0.571434	0.526976	0.511407	0.58089	0.609091	0.632434	0.570264	0.560133	0.550942	0.558154	0.512	0.509346	0.538976	0.601158	0.678524	1.30233	1.39071	1.43805	1.53114	2.26543	2.21629	2.31162	2.37596	2.39766	2.40791	2.41589	2.45507	2.59339	2.88596	2.97836	2.891	2.98904	3.05654	3.11861	2.94126	2.57451	2.43411	2.34693	2.26592	2.15217	2.2382	2.26355	2.36918	2.46954	2.38948	2.30685	2.24798	2.21654	2.1632	2.33825
0.574699	0.530848	0.515049	0.568173	0.583957	0.605113	0.562842	0.552788	0.543173	0.549877	0.504669	0.502743	0.531178	0.592278	0.668983	1.29844	1.37872	1.40529	1.48028	2.1256	2.09037	2.13175	2.23639	2.271	2.29966	2.27158	2.30705	2.43405	2.70585	2.79776	2.71596	2.80704	2.85766	2.90544	2.70986	2.36978	2.25503	2.17943	2.11318	2.00759	2.08677	2.11429	2.18561	2.27814	2.21311	2.15843	2.08786	2.07902	2.02086	2.17504
0.564245	0.521397	0.505201	0.547278	0.561658	0.579272	0.540453	0.531371	0.522796	0.529086	0.485187	0.483971	0.510687	0.569933	0.643128	1.24632	1.32296	1.35504	1.41738	2.00847	1.95121	2.0356	2.08634	2.1252	2.12196	2.12688	2.1423	2.27973	2.50303	2.58668	2.50821	2.57096	2.62983	2.69471	2.52198	2.18968	2.07761	2.02214	1.92982	1.83504	1.93685	1.96265	2.0019	2.11384	2.03795	2.00332	1.93297	1.92005	1.87235	2.02394
0.543942	0.501556	0.487087	0.527842	0.540502	0.559395	0.512345	0.50268	0.494349	0.500917	0.459345	0.456671	0.483176	0.539341	0.608641	1.17552	1.25183	1.28577	1.33813	1.84768	1.82659	1.85596	1.92887	1.9428	1.96528	1.96652	1.9842	2.09471	2.34047	2.40743	2.3274	2.38825	2.413	2.477	2.31169	2.02279	1.90661	1.84336	1.78128	1.6999	1.7711	1.78236	1.8863	1.94287	1.89689	1.83786	1.79862	1.75585	1.7333	1.87235
0.562115	0.519077	0.503393	0.530229	0.537806	0.552726	0.520361	0.510619	0.502312	0.508782	0.467998	0.465453	0.491943	0.548897	0.620017	1.19426	1.25934	1.26789	1.32448	1.78622	1.75024	1.81856	1.86955	1.88362	1.90055	1.87061	1.89336	1.99781	2.23117	2.25965	2.20243	2.26549	2.31022	2.33261	2.2087	1.8995	1.77634	1.74135	1.6556	1.5902	1.69442	1.68632	1.77793	1.85058	1.781	1.74869	1.70314	1.69172	1.66472	1.78535
0.581586	0.536582	0.520574	0.515027	0.505789	0.51579	0.520153	0.510628	0.502127	0.509418	0.467838	0.4655	0.491808	0.549107	0.619364	0.697451	0.740101	0.760286	0.784592	1.39867	1.70033	1.74321	1.73835	1.73491	1.6895	1.81969	1.7845	1.90252	2.07914	2.1614	1.97078	2.05006	2.09856	2.10382	1.97149	1.7225	1.60761	1.55662	1.50976	1.42794	1.49142	1.49078	1.54713	1.6039	1.56081	1.61701	1.57296	1.54695	1.53829	1.64035
0.556335	0.513377	0.498393	0.487398	0.476492	0.486184	0.490464	0.481533	0.473496	0.479493	0.440518	0.438777	0.463455	0.51695	0.583715	0.628726	0.666509	0.682445	0.701792	1.16229	1.4951	1.47779	1.52528	1.52806	1.51069	1.61133	1.60335	1.67471	1.87907	1.91565	1.73531	1.80345	1.82393	1.85197	1.74609	1.512	1.42117	1.36814	1.31959	1.27883	1.30505	1.30386	1.37478	1.40104	1.36732	1.41425	1.38173	1.38152	1.35412	1.46778
0.447191	0.412719	0.400364	0.389445	0.379825	0.386575	0.387927	0.380862	0.374558	0.379394	0.348359	0.347029	0.366407	0.4091	0.462582	0.480993	0.510083	0.521469	0.529271	0.823883	1.10119	1.11201	1.12815	1.12057	1.11745	1.17584	1.1856	1.25317	1.37595	1.41445	1.27716	1.30946	1.331	1.36846	1.27191	1.09888	1.03212	0.999988	0.981761	0.914894	0.961849	0.951265	0.983937	1.04361	1.01717	1.06093	1.04269	1.01743	0.981564	1.08909
0.464716	0.428782	0.415805	0.406009	0.396401	0.40362	0.399719	0.391872	0.385907	0.391085	0.358617	0.357464	0.377427	0.421526	0.475646	0.483395	0.512755	0.523422	0.529199	0.798404	1.09115	1.09079	1.13718	1.12243	1.1171	1.19145	1.20571	1.25808	1.40193	1.41832	1.29202	1.32017	1.34946	1.3814	1.2814	1.10672	1.06019	1.00418	0.972787	0.927384	0.954693	0.963805	0.994978	1.05034	1.00647	1.07669	1.04089	1.02977	1.01559	1.0887
0.445939	0.411795	0.399295	0.387304	0.376435	0.383271	0.381036	0.374357	0.367907	0.372705	0.342575	0.341242	0.360109	0.402177	0.454051	0.463274	0.491227	0.501526	0.504938	0.736412	1.02258	1.03334	1.0635	1.06009	1.03873	1.11885	1.13832	1.17871	1.31533	1.34714	1.18805	1.24223	1.26723	1.28713	1.20365	1.04239	0.96909	0.946356	0.895653	0.866512	0.901148	0.889404	0.943074	0.989814	0.959114	1.00565	0.998836	0.972418	0.949708	1.03334
0.393784	0.363535	0.352668	0.338785	0.328184	0.333087	0.334643	0.3287	0.323364	0.327584	0.301263	0.299774	0.316635	0.353516	0.398985	0.39962	0.424496	0.431731	0.432647	0.863029	0.691332	0.669881	0.666757	0.648494	0.616075	0.949719	0.928112	0.946629	1.06698	1.08214	1.03787	1.05664	1.08141	1.08235	1.02848	0.824274	0.791501	0.766014	0.741968	0.70599	0.756773	0.758364	0.778346	0.811127	0.80073	0.808959	0.818971	0.781974	0.787288	0.830015
0.371518	0.342987	0.332662	0.319401	0.309328	0.314332	0.314704	0.309018	0.303758	0.307808	0.283141	0.281777	0.297259	0.332195	0.375153	0.374487	0.397493	0.404373	0.403107	0.719273	0.584962	0.570145	0.568558	0.561029	0.531672	0.836199	0.820803	0.861948	0.958446	0.965122	0.936164	0.961134	0.973749	1.00724	0.943462	0.75843	0.722891	0.70416	0.660916	0.627868	0.681906	0.683614	0.705117	0.731022	0.71839	0.766019	0.727226	0.71502	0.703234	0.756281
0.36092	0.333278	0.323173	0.310008	0.300028	0.304591	0.303827	0.298075	0.293046	0.297003	0.273229	0.271909	0.287074	0.320732	0.362145	0.354573	0.37624	0.382086	0.381221	0.639405	0.523516	0.514881	0.514712	0.508571	0.485133	0.786975	0.776345	0.807535	0.894652	0.933023	0.882602	0.90726	0.92122	0.925642	0.860756	0.722076	0.67143	0.650248	0.622835	0.600977	0.636005	0.624575	0.660745	0.686771	0.678596	0.700805	0.684697	0.668142	0.661846	0.711634
0.313425	0.289257	0.280528	0.268705	0.260045	0.263536	0.262896	0.257769	0.253808	0.256971	0.235999	0.235022	0.248124	0.277201	0.312956	0.304712	0.323057	0.327943	0.325697	0.51788	0.428302	0.419636	0.421706	0.417797	0.399954	0.654648	0.648618	0.689136	0.749322	0.791359	0.740822	0.766881	0.773217	0.787945	0.754639	0.592019	0.56489	0.54253	0.537471	0.504414	0.530177	0.535158	0.557135	0.578383	0.573088	0.609582	0.582143	0.562285	0.562446	0.625608
0.297515	0.274637	0.266377	0.255052	0.246345	0.250426	0.249113	0.24449	0.240458	0.243534	0.22388	0.222986	0.235329	0.262895	0.296958	0.283284	0.3004	0.305027	0.301809	0.457052	0.378356	0.376665	0.379678	0.37324	0.361887	0.617339	0.609583	0.635714	0.713063	0.718302	0.687074	0.711135	0.719922	0.735141	0.676398	0.541303	0.533905	0.508278	0.472732	0.463815	0.497027	0.488783	0.527883	0.542881	0.526467	0.559863	0.549548	0.539878	0.539816	0.572164
0.277916	0.256524	0.248792	0.237048	0.228481	0.231609	0.22723	0.223004	0.219377	0.222265	0.20427	0.203374	0.214822	0.239868	0.270825	0.25143	0.266688	0.271247	0.270709	0.295453	0.269682	0.27897	0.290266	0.2951	0.297105	0.327076	0.333972	0.355309	0.394914	0.405693	0.585836	0.596535	0.601842	0.619267	0.576721	0.529092	0.492851	0.481325	0.468591	0.440178	0.430729	0.435361	0.45321	0.468422	0.457092	0.452603	0.454369	0.456704	0.434673	0.470923
0.271011	0.25015	0.24261	0.231159	0.222804	0.225855	0.221584	0.217464	0.213927	0.216742	0.199195	0.198321	0.209485	0.233909	0.264097	0.245183	0.260062	0.264149	0.263322	0.284727	0.25887	0.266487	0.276513	0.282228	0.283513	0.313206	0.317222	0.340422	0.37624	0.386869	0.557902	0.565053	0.577364	0.587985	0.54422	0.50782	0.474436	0.451588	0.448809	0.424592	0.418524	0.42048	0.44468	0.456969	0.442133	0.434696	0.434416	0.423927	0.413185	0.448532
0.264217	0.243879	0.236528	0.225364	0.217218	0.220193	0.216029	0.212012	0.208564	0.211309	0.194202	0.193349	0.204234	0.228045	0.257476	0.239036	0.253542	0.257452	0.255762	0.275796	0.248659	0.25752	0.266892	0.271255	0.270856	0.300292	0.303512	0.324448	0.357443	0.371459	0.53455	0.541528	0.557	0.555454	0.519885	0.482437	0.453423	0.437394	0.421686	0.392021	0.402872	0.405099	0.42489	0.441679	0.431422	0.411263	0.405368	0.401085	0.415897	0.433271
0.262553	0.242343	0.235038	0.223944	0.21585	0.218805	0.214669	0.210676	0.20725	0.209978	0.192978	0.192131	0.202947	0.226608	0.255854	0.237531	0.251945	0.255628	0.253334	0.271081	0.244374	0.251277	0.261195	0.264225	0.264702	0.290915	0.296193	0.313975	0.349878	0.35913	0.52641	0.54024	0.533856	0.551439	0.515536	0.476693	0.451528	0.428412	0.416538	0.398049	0.391045	0.391575	0.409866	0.414361	0.40366	0.42731	0.407948	0.395486	0.393806	0.423776
0.25774	0.237901	0.23073	0.21984	0.211894	0.214795	0.210734	0.206815	0.203451	0.206129	0.189441	0.188609	0.199227	0.222455	0.251165	0.233177	0.247327	0.25077	0.248231	0.264796	0.238277	0.243611	0.253014	0.256587	0.256956	0.283527	0.288244	0.30472	0.338633	0.348373	0.517206	0.520802	0.537297	0.533604	0.501493	0.457269	0.446745	0.414343	0.403	0.379633	0.375836	0.379215	0.402234	0.422117	0.398873	0.404443	0.400873	0.379057	0.385584	0.418081
0.263077	0.242827	0.235508	0.224391	0.216281	0.219242	0.215097	0.211097	0.207664	0.210397	0.193363	0.192514	0.203352	0.22706	0.256365	0.238005	0.252448	0.255933	0.2527	0.268161	0.240552	0.247265	0.255013	0.259542	0.259407	0.285475	0.288464	0.306648	0.341655	0.351518	0.362046	0.372798	0.377802	0.384366	0.360331	0.45117	0.421912	0.399514	0.386386	0.370749	0.402473	0.403411	0.419666	0.433359	0.425313	0.381909	0.373789	0.361097	0.370168	0.387939
0.253876	0.234335	0.227271	0.216544	0.208717	0.211575	0.207575	0.203714	0.200401	0.203039	0.186601	0.185782	0.196241	0.21912	0.247399	0.229681	0.243619	0.247037	0.243514	0.258184	0.231246	0.236368	0.245912	0.248037	0.248277	0.274575	0.277129	0.295088	0.327011	0.335626	0.347176	0.358017	0.36232	0.367476	0.344954	0.428906	0.399516	0.390646	0.379604	0.351134	0.39062	0.3908	0.413347	0.415775	0.417534	0.36636	0.359692	0.352485	0.34909	0.377889
0.248857	0.229702	0.222778	0.212263	0.204591	0.207392	0.203471	0.199687	0.196439	0.199025	0.182912	0.182109	0.192361	0.214788	0.242508	0.22514	0.238803	0.242005	0.238278	0.251619	0.224298	0.229872	0.238156	0.241936	0.241049	0.265736	0.269032	0.285314	0.316708	0.325938	0.336103	0.347282	0.351085	0.356128	0.333396	0.426298	0.395701	0.380041	0.364277	0.336517	0.376175	0.38134	0.395962	0.413616	0.398862	0.357433	0.353122	0.347045	0.33638	0.357028
0.223397	0.206202	0.199986	0.190547	0.183659	0.186174	0.182654	0.179257	0.176342	0.178663	0.164199	0.163478	0.172681	0.192813	0.217697	0.202107	0.214371	0.217119	0.213822	0.2256	0.201062	0.205895	0.212685	0.215462	0.215754	0.236779	0.239622	0.255372	0.282389	0.290422	0.300344	0.309264	0.313102	0.317545	0.297252	0.373186	0.346281	0.333599	0.321515	0.310722	0.326644	0.339235	0.354094	0.365083	0.35655	0.32059	0.306797	0.311376	0.297939	0.33152
0.211986	0.195669	0.189771	0.180814	0.174278	0.176665	0.173324	0.170101	0.167335	0.169537	0.155812	0.155127	0.16386	0.182965	0.206578	0.191783	0.203422	0.206074	0.202578	0.21393	0.190589	0.195056	0.200927	0.203749	0.203583	0.22368	0.22646	0.240379	0.267126	0.274793	0.283356	0.291155	0.295827	0.299851	0.280903	0.353753	0.330832	0.321866	0.309093	0.293112	0.317085	0.311643	0.335444	0.341234	0.339706	0.297618	0.286901	0.289409	0.291216	0.304245
0.191907	0.177135	0.171796	0.163687	0.15777	0.159931	0.156907	0.153989	0.151484	0.153478	0.141053	0.140433	0.148339	0.165634	0.18701	0.173617	0.184153	0.186564	0.183427	0.1928	0.171445	0.17532	0.181547	0.183062	0.18351	0.201905	0.203961	0.217024	0.240678	0.247438	0.254792	0.263104	0.266535	0.269765	0.252696	0.227977	0.214753	0.206941	0.199343	0.189679	0.289346	0.287896	0.30636	0.322532	0.30875	0.300137	0.292338	0.290484	0.286927	0.301597
0.179569	0.165747	0.160751	0.153164	0.147628	0.149649	0.14682	0.144089	0.141746	0.143611	0.131985	0.131405	0.138803	0.154986	0.174988	0.162456	0.172315	0.174514	0.171394	0.180133	0.16033	0.163936	0.169127	0.171237	0.171309	0.188137	0.190505	0.202216	0.223726	0.230623	0.237768	0.244499	0.248534	0.251784	0.235628	0.21243	0.199505	0.19315	0.186053	0.177175	0.27041	0.269105	0.282806	0.299262	0.287116	0.281986	0.27755	0.271129	0.262882	0.284474
0.162649	0.150129	0.145604	0.138731	0.133717	0.135548	0.132985	0.130512	0.128389	0.130079	0.119548	0.119023	0.125724	0.140381	0.158499	0.147148	0.156077	0.158034	0.155199	0.163092	0.144559	0.147983	0.152787	0.154824	0.154458	0.169783	0.171608	0.182437	0.202015	0.208232	0.214883	0.221182	0.223993	0.227398	0.212565	0.19158	0.180162	0.174384	0.16778	0.159767	0.236239	0.244567	0.256745	0.265678	0.26073	0.255274	0.248645	0.239478	0.240183	0.251508
0.149861	0.138326	0.134157	0.127824	0.123204	0.124891	0.12253	0.120251	0.118295	0.119852	0.110149	0.109666	0.115839	0.129345	0.146038	0.135579	0.143807	0.145674	0.142931	0.149908	0.133107	0.136136	0.140739	0.142546	0.142186	0.156162	0.157819	0.167654	0.18604	0.191473	0.197503	0.203181	0.205794	0.208981	0.195084	0.176364	0.165788	0.159773	0.154219	0.146687	0.221773	0.221535	0.237362	0.246701	0.234501	0.238403	0.230295	0.223917	0.216943	0.233936
0.135524	0.125092	0.121322	0.115595	0.111417	0.112943	0.110807	0.108747	0.106978	0.108386	0.0996113	0.0991738	0.104757	0.11697	0.132066	0.122608	0.130049	0.131646	0.129197	0.135738	0.120101	0.122901	0.127057	0.128432	0.127973	0.140813	0.143127	0.151032	0.167695	0.172562	0.178203	0.18299	0.186023	0.188215	0.176268	0.158834	0.149585	0.144441	0.139006	0.132502	0.20334	0.201575	0.209595	0.224004	0.216617	0.207273	0.200971	0.195473	0.200495	0.208227
0.115219	0.10635	0.103145	0.0982762	0.0947241	0.0960211	0.0942057	0.0924538	0.0909501	0.0921471	0.0846871	0.0843152	0.0890618	0.0994453	0.11228	0.104238	0.110564	0.111937	0.110054	0.115081	0.102175	0.104386	0.107794	0.108928	0.10877	0.119513	0.121062	0.12836	0.142412	0.146212	0.151108	0.15537	0.157695	0.159873	0.149603	0.134893	0.126816	0.122328	0.11808	0.112227	0.113219	0.114168	0.11938	0.124143	0.120114	0.195386	0.195983	0.196456	0.195628	0.199451
0.0976417	0.0901258	0.0874093	0.0832834	0.0802732	0.0813724	0.0798339	0.0783492	0.0770749	0.0780894	0.0717674	0.0714523	0.0754747	0.0842742	0.0951505	0.0883361	0.0936967	0.0948401	0.093063	0.0975551	0.0864846	0.0886624	0.0912434	0.0925493	0.0921531	0.101501	0.102515	0.108867	0.120845	0.124135	0.127934	0.131689	0.133912	0.135534	0.126699	0.114324	0.107551	0.103625	0.0999289	0.0954029	0.0959785	0.0965012	0.101051	0.104976	0.102033	0.16442	0.166526	0.157766	0.156191	0.167416
0.0717016	0.0661824	0.0641876	0.0611578	0.0589473	0.0597545	0.0586247	0.0575345	0.0565987	0.0573436	0.0527012	0.0524698	0.0554236	0.0618853	0.0698722	0.0648682	0.0688047	0.0696428	0.0683095	0.0715652	0.0635119	0.0648497	0.0669224	0.0675807	0.0674352	0.0741489	0.0749709	0.0797007	0.0882803	0.0907532	0.0937196	0.0964092	0.0978809	0.099154	0.0929301	0.0836413	0.0786889	0.0758626	0.0732682	0.069637	0.0702259	0.0706411	0.0739078	0.0768013	0.074537	0.119592	0.120741	0.116464	0.116711	0.124182
0.0487987	0.0450425	0.0436848	0.0416228	0.0401184	0.0406677	0.0398988	0.0391568	0.03852	0.039027	0.0358674	0.0357099	0.0377202	0.042118	0.0475537	0.044148	0.0468271	0.0474064	0.0465063	0.0487463	0.0431605	0.0441023	0.0457529	0.0459465	0.0458832	0.0504364	0.0510302	0.0541891	0.060121	0.0617867	0.0637248	0.0655721	0.0666342	0.0673897	0.0631591	0.0569415	0.0535455	0.051623	0.0497883	0.0475713	0.0477162	0.0482301	0.0505941	0.0522804	0.0509162	0.0813918	0.083747	0.0789357	0.0780624	0.0824531
0.0228254	0.0210684	0.0204334	0.0194689	0.0187652	0.0190222	0.0186625	0.0183154	0.0180176	0.0182547	0.0167768	0.0167032	0.0176435	0.0197005	0.022243	0.02065	0.0219032	0.0221726	0.0217413	0.0227996	0.0202013	0.0206338	0.0213016	0.0215071	0.0215174	0.0236482	0.0239009	0.0254037	0.0281338	0.0289142	0.0298856	0.0308055	0.0311861	0.0316212	0.0295612	0.0266119	0.0250778	0.0241663	0.0233748	0.0221805	0.0223441	0.0225858	0.0235725	0.0244489	0.0237814	0.0391219	0.0385181	0.0372538	0.0375004	0.0395462
0.0184337	0.0170148	0.016502	0.0157231	0.0151548	0.0153623	0.0150718	0.0147915	0.014551	0.0147425	0.013549	0.0134895	0.0142489	0.0159101	0.0179634	0.0166769	0.017689	0.017905	0.0175559	0.0184086	0.0162889	0.016638	0.0172021	0.0173774	0.0173664	0.0190282	0.0192816	0.020442	0.0226721	0.0233164	0.0240623	0.024737	0.0251254	0.0254774	0.0238131	0.0214592	0.0201912	0.0194712	0.0187968	0.0178779	0.0180049	0.0181441	0.0190005	0.0197228	0.0191164	0.0172596	0.0168188	0.0165976	0.0163543	0.017626
0.0162933	0.0150391	0.0145858	0.0138974	0.0133951	0.0135785	0.0133217	0.013074	0.0128614	0.0130306	0.0119757	0.0119231	0.0125943	0.0140627	0.0158776	0.0147405	0.015635	0.0158251	0.0155188	0.0162356	0.014389	0.0147085	0.0151761	0.0153386	0.0152909	0.0168398	0.0170111	0.0180647	0.0200315	0.0206	0.0212612	0.0219037	0.0222404	0.0224504	0.0210348	0.0189369	0.0178413	0.0172101	0.0166562	0.0158204	0.015909	0.0160121	0.0167658	0.0174161	0.016936	0.0152493	0.0148988	0.0146987	0.0144266	0.0155542
0.0159058	0.0146815	0.0142389	0.0135669	0.0130765	0.0132555	0.0130049	0.0127631	0.0125555	0.0127207	0.0116909	0.0116396	0.0122948	0.0137282	0.0155	0.0143899	0.0152632	0.0154488	0.0151456	0.0158494	0.0140392	0.0143621	0.0148107	0.0149499	0.0149196	0.016412	0.0165914	0.0176113	0.0195283	0.0200678	0.0207248	0.021323	0.021625	0.0219167	0.0205343	0.0184831	0.0174015	0.0167704	0.0161993	0.0154047	0.0155191	0.0156319	0.0163522	0.0169786	0.0164837	0.0148433	0.014497	0.0143169	0.0140992	0.0151692
0.0162675	0.0150153	0.0145627	0.0138753	0.0133738	0.0135569	0.0133006	0.0130533	0.012841	0.01301	0.0119567	0.0119042	0.0125744	0.0140404	0.0158524	0.0147171	0.0156102	0.0158	0.0154927	0.0162112	0.0143638	0.0146773	0.0151547	0.0153005	0.0153146	0.0167866	0.0169883	0.0180593	0.0200384	0.0206513	0.0212095	0.0218387	0.0221652	0.0224688	0.0210321	0.018993	0.0178007	0.0172975	0.0165617	0.015761	0.0158761	0.0160111	0.0167194	0.0174179	0.0169366	0.0153332	0.0148516	0.0146772	0.0144086	0.0155338
0.0121268	0.0111933	0.010856	0.0103435	0.00996968	0.0101062	0.00991512	0.00973073	0.00957246	0.00969845	0.00891329	0.00887414	0.00937372	0.0104666	0.0118174	0.0109711	0.0116368	0.0117783	0.0115472	0.0120838	0.0107037	0.0109321	0.011286	0.011398	0.0113749	0.0125068	0.0126436	0.0134211	0.0148827	0.0153	0.015789	0.0162451	0.0164872	0.0166978	0.0156438	0.0140859	0.0132494	0.0127801	0.0123328	0.011733	0.011826	0.0119121	0.0124494	0.0129388	0.0125497	0.0113168	0.011035	0.0108977	0.0107258	0.0115593
0.00875003	0.00807651	0.00783307	0.00746334	0.00719358	0.00729208	0.00715421	0.00702117	0.00690697	0.00699788	0.00643135	0.0064031	0.00676357	0.00755212	0.00852679	0.00791613	0.00839651	0.00849861	0.00833464	0.00872041	0.00773014	0.0078894	0.00817889	0.00826248	0.00821584	0.00904231	0.00913126	0.0096965	0.0107699	0.0110508	0.0114009	0.0117341	0.0119618	0.0121584	0.011303	0.0101706	0.00957259	0.00923532	0.00891123	0.00848534	0.00857135	0.00863621	0.00904274	0.00937563	0.00907186	0.0081983	0.00796782	0.00787291	0.00777885	0.00834611
0.00542864	0.00501078	0.00485974	0.00463036	0.00446299	0.0045241	0.00443857	0.00435603	0.00428518	0.00434158	0.00399009	0.00397257	0.00419621	0.00468544	0.00529013	0.00491127	0.00520931	0.00527265	0.00516919	0.0054094	0.00479157	0.00489383	0.00505225	0.00510238	0.00509204	0.00559875	0.00565998	0.00600807	0.00666234	0.00684914	0.00706807	0.00727223	0.0073806	0.00747487	0.00700305	0.00630563	0.0059312	0.00572109	0.00552088	0.00525234	0.00529401	0.00533252	0.00557305	0.00579214	0.00561795	0.00506602	0.00493989	0.00487842	0.00480147	0.00517458
0.00384913	0.00355285	0.00344576	0.00328311	0.00316445	0.00320778	0.00314713	0.0030886	0.00303837	0.00307836	0.00282914	0.00281672	0.00297529	0.00332217	0.00375093	0.00348229	0.00369362	0.00373853	0.00366517	0.00383549	0.00339742	0.00346993	0.00358225	0.0036178	0.00361047	0.00396975	0.00401316	0.00425997	0.00472388	0.00485632	0.00501155	0.00515631	0.00523315	0.0053	0.00496545	0.00447095	0.00420546	0.00405649	0.00391453	0.00372412	0.00375367	0.00378098	0.00395152	0.00410686	0.00398336	0.00359202	0.00350259	0.003459	0.00340444	0.00366899
0.0023545	0.00217327	0.00210776	0.00200827	0.00193568	0.00196219	0.00192509	0.00188929	0.00185856	0.00188302	0.00173058	0.00172298	0.00181997	0.00203216	0.00229443	0.00213011	0.00225937	0.00228685	0.00224198	0.00234616	0.00207819	0.00212254	0.00219125	0.002213	0.00220851	0.00242828	0.00245484	0.00260581	0.00288958	0.0029706	0.00306555	0.0031541	0.0032011	0.00324199	0.00303735	0.00273487	0.00257247	0.00248134	0.00239451	0.00227804	0.00229611	0.00231282	0.00241713	0.00251216	0.00243661	0.00219723	0.00214252	0.00211586	0.00208248	0.00224431
0.00118832	0.00109685	0.00106379	0.00101358	0.000976944	0.00099032	0.000971597	0.000953528	0.00093802	0.000950365	0.000873426	0.000869591	0.000918545	0.00102564	0.001158	0.00107507	0.00114031	0.00115418	0.00113153	0.00118411	0.00104887	0.00107125	0.00110593	0.0011169	0.00111464	0.00122556	0.00123896	0.00131516	0.00145838	0.00149927	0.00154719	0.00159188	0.0016156	0.00163624	0.00153296	0.00138029	0.00129833	0.00125234	0.00120851	0.00114973	0.00115885	0.00116728	0.00121993	0.00126789	0.00122976	0.00110895	0.00108133	0.00106788	0.00105104	0.00113271
[truncated: 50 more columns]

## Sheet: Germany
1.03638	1.00946	1.0341	2.13565	2.25758	2.00461	0.70007	0.737742	0.734799	0.752487	0.545109	0.536033	0.526459	0.532344	0.553284	0.421171	0.437146	0.48319	0.479938	0.495775	1.01703	1.02291	0.988356	1.00284	1.01515	1.14851	1.14487	1.16822	1.09941	1.10242	1.12105	1.10347	1.0798	1.09639	1.11315	1.17631	1.30445	1.37595	1.46397	1.53783	1.35098	1.38969	1.40006	1.42135	1.41474	0.447436	0.440825	0.428684	0.415186	0.393809
1.00946	0.99132	1.01709	2.09572	2.22018	1.97785	0.68511	0.722671	0.719042	0.736505	0.537443	0.530553	0.515532	0.520725	0.542965	0.41498	0.430286	0.478509	0.471421	0.489568	1.00586	1.00629	0.984667	0.986498	0.999058	1.13076	1.12979	1.13601	1.09191	1.08732	1.10269	1.08311	1.06495	1.07755	1.08463	1.16023	1.27907	1.34545	1.44108	1.51588	1.32762	1.36666	1.37605	1.39436	1.39685	0.440054	0.43338	0.421321	0.408308	0.387202
1.0341	1.01709	1.03467	2.14028	2.27292	2.02116	0.703316	0.740462	0.736214	0.753061	0.547664	0.540813	0.524861	0.530923	0.555124	0.422146	0.441337	0.484605	0.48665	0.500114	1.01945	1.0213	1.0018	1.00164	1.01725	1.14856	1.15785	1.16987	1.11731	1.11352	1.1219	1.11107	1.08307	1.09795	1.11528	1.18932	1.3086	1.37427	1.47051	1.54524	1.35802	1.39642	1.4057	1.43211	1.42573	0.449195	0.442526	0.430314	0.417305	0.395303
2.13565	2.09572	2.14028	15.654	17.1431	17.2748	0.722302	0.761894	0.754631	0.774294	0.562659	0.557593	0.540184	0.544	0.569973	0.436071	0.451392	0.500542	0.493731	0.515413	1.11088	1.11511	1.09991	1.10522	1.13957	1.2854	1.29521	1.31737	1.26746	1.26277	1.26596	1.23833	1.21725	1.23668	1.25119	1.32111	1.46658	1.53968	1.64709	1.7355	1.55126	1.59589	1.60827	1.63836	1.6327	0.633981	0.620841	0.604432	0.585572	0.557001
2.25758	2.22018	2.27292	17.1431	18.8106	18.9894	0.72662	0.757298	0.763409	0.780463	0.566617	0.556694	0.544223	0.545306	0.572446	0.436051	0.452696	0.502699	0.496743	0.516297	1.11715	1.12734	1.11185	1.12651	1.15048	1.29583	1.30932	1.33573	1.28047	1.28302	1.28429	1.26768	1.23858	1.26171	1.26687	1.34208	1.4917	1.55972	1.66868	1.75629	1.57643	1.61439	1.63669	1.66895	1.65806	0.656668	0.642159	0.623925	0.606086	0.575863
2.00461	1.97785	2.02116	17.2748	18.9894	19.9305	0.953418	0.999702	1.00239	1.02927	0.806614	0.795527	0.773666	0.785717	0.818879	0.586087	0.605048	0.665755	0.668838	0.690767	0.497606	0.504237	0.502235	0.504555	0.526534	1.10325	1.12401	1.14179	1.10064	1.10173	1.259	1.2424	1.21003	1.2317	1.24421	1.26629	1.40619	1.46752	1.57377	1.65627	1.60924	1.64629	1.66048	1.69137	1.68877	1.50429	1.47862	1.43667	1.3922	1.32107
0.70007	0.68511	0.703316	0.722302	0.72662	0.953418	16.1069	16.8777	16.8923	17.2629	0.83094	0.811464	0.785685	0.797807	0.836901	0.59699	0.619122	0.684193	0.680239	0.709385	0.429888	0.429152	0.419373	0.423267	0.428878	1.05773	1.06896	1.08278	1.03242	1.02856	1.25121	1.23455	1.21045	1.22977	1.23246	1.25862	1.39233	1.45913	1.57114	1.64239	1.53407	1.56856	1.58876	1.6151	1.60266	1.43399	1.41622	1.37598	1.33122	1.25968
0.737742	0.722671	0.740462	0.761894	0.757298	0.999702	16.8777	17.6947	17.7026	18.0939	0.870436	0.852792	0.830056	0.838185	0.869797	0.624794	0.64887	0.712808	0.712219	0.738436	0.451622	0.448827	0.441217	0.446168	0.451026	1.11307	1.11765	1.13308	1.07782	1.08238	1.30825	1.2929	1.26401	1.28398	1.30161	1.31542	1.46073	1.53483	1.64122	1.72327	1.60326	1.65158	1.65748	1.69213	1.68047	1.49983	1.4833	1.44554	1.40047	1.31826
0.734799	0.719042	0.736214	0.754631	0.763409	1.00239	16.8923	17.7026	17.6974	18.1054	0.864929	0.852076	0.824802	0.837219	0.870666	0.625858	0.651233	0.716672	0.708253	0.742718	0.450641	0.449073	0.440441	0.442444	0.448286	1.11535	1.12262	1.13706	1.08569	1.07668	1.30989	1.28864	1.26082	1.2837	1.30007	1.32182	1.46085	1.52838	1.63803	1.72173	1.60797	1.64788	1.66054	1.69223	1.6804	1.51077	1.48693	1.44925	1.39575	1.32398
0.752487	0.736505	0.753061	0.774294	0.780463	1.02927	17.2629	18.0939	18.1054	18.5039	0.881713	0.871558	0.850002	0.853962	0.893166	0.6401	0.66208	0.733522	0.729432	0.754818	0.462819	0.459154	0.45217	0.453173	0.458352	1.13202	1.14527	1.15797	1.1122	1.09972	1.34005	1.32259	1.28445	1.31528	1.32037	1.34942	1.49997	1.56593	1.67323	1.76312	1.63584	1.69038	1.70265	1.72856	1.71862	1.54535	1.51328	1.48094	1.42771	1.3554
0.545109	0.537443	0.547664	0.562659	0.566617	0.806614	0.83094	0.870436	0.864929	0.881713	12.6526	12.427	12.0668	12.2283	12.7405	13.0348	0.874467	0.961108	0.949203	0.986292	0.545463	0.54931	0.531352	0.54114	0.54654	0.439739	0.445483	0.453236	0.434638	0.432989	1.32857	1.30908	1.27764	1.30527	1.31927	1.42678	1.58139	1.65386	1.77844	1.87089	1.67924	1.72839	1.73698	1.7731	1.76387	1.76746	1.75154	1.70404	1.63835	1.5569
0.536033	0.530553	0.540813	0.557593	0.556694	0.795527	0.811464	0.852792	0.852076	0.871558	12.427	12.2141	11.8671	12.0071	12.5125	12.8156	0.853049	0.945712	0.941715	0.977544	0.540611	0.534399	0.524597	0.532591	0.537905	0.43057	0.437423	0.446216	0.428382	0.423472	1.30219	1.28481	1.25958	1.27688	1.29527	1.40859	1.54633	1.62284	1.74577	1.83715	1.64654	1.70035	1.70821	1.7465	1.73877	1.739	1.71767	1.66368	1.61595	1.52696
0.526459	0.515532	0.524861	0.540184	0.544223	0.773666	0.785685	0.830056	0.824802	0.850002	12.0668	11.8671	11.5327	11.6701	12.1651	12.4516	0.834285	0.920122	0.907951	0.945248	0.522565	0.522063	0.509258	0.514795	0.522324	0.41819	0.423742	0.432295	0.415776	0.411861	1.27165	1.26235	1.22433	1.23982	1.24937	1.37432	1.50932	1.58324	1.69526	1.78036	1.59915	1.64881	1.66721	1.69584	1.68596	1.68721	1.6653	1.61396	1.56785	1.48261
0.532344	0.520725	0.530923	0.544	0.545306	0.785717	0.797807	0.838185	0.837219	0.853962	12.2283	12.0071	11.6701	11.8144	12.3108	12.6073	0.83952	0.929024	0.92277	0.958486	0.533292	0.528557	0.516728	0.521457	0.528896	0.423258	0.429292	0.439323	0.4212	0.417883	1.28282	1.26351	1.23416	1.26327	1.26343	1.38036	1.52818	1.59471	1.71714	1.80416	1.62297	1.67466	1.68822	1.71704	1.70997	1.71175	1.69847	1.63691	1.58932	1.50419
0.553284	0.542965	0.555124	0.569973	0.572446	0.818879	0.836901	0.869797	0.870666	0.893166	12.7405	12.5125	12.1651	12.3108	12.8267	13.1304	0.879876	0.967312	0.961125	0.995335	0.553155	0.549149	0.535615	0.542473	0.549919	0.442117	0.447344	0.455508	0.438345	0.434183	1.33564	1.32705	1.28845	1.31178	1.32398	1.43494	1.59637	1.67081	1.78872	1.88184	1.69076	1.74756	1.75045	1.78918	1.78106	1.78441	1.74637	1.71213	1.65135	1.56223
0.421171	0.41498	0.422146	0.436071	0.436051	0.586087	0.59699	0.624794	0.625858	0.6401	13.0348	12.8156	12.4516	12.6073	13.1304	14.1821	1.14045	1.26237	1.25421	1.30391	0.838164	0.83386	0.815202	0.820881	0.832518	0.665296	0.671929	0.6862	0.658463	0.650613	0.630151	0.625802	0.603303	0.62171	0.626906	1.50075	1.65788	1.73587	1.86383	1.96428	1.8564	1.91655	1.92218	1.96577	1.93981	1.84521	1.81545	1.76035	1.7214	1.61696
0.437146	0.430286	0.441337	0.451392	0.452696	0.605048	0.619122	0.64887	0.651233	0.66208	0.874467	0.853049	0.834285	0.83952	0.879876	1.14045	26.9674	27.8232	25.8833	1.35315	0.867462	0.861262	0.841281	0.856947	0.865514	0.681391	0.684373	0.695122	0.659048	0.654931	0.626311	0.61677	0.606512	0.61709	0.620256	1.5694	1.73978	1.8136	1.9482	2.03858	1.94735	2.00289	2.02852	2.04988	2.05044	1.90716	1.87302	1.82069	1.76824	1.67165
0.48319	0.478509	0.484605	0.500542	0.502699	0.665755	0.684193	0.712808	0.716672	0.733522	0.961108	0.945712	0.920122	0.929024	0.967312	1.26237	27.8232	28.7203	26.7361	1.52379	1.00492	0.994583	0.986553	0.994193	1.01299	0.815209	0.832962	0.847028	0.807299	0.8028	0.769122	0.761123	0.738484	0.753475	0.766643	1.82703	2.00928	2.09552	2.2616	2.37238	2.26873	2.34725	2.3675	2.3952	2.39357	2.22601	2.19269	2.12768	2.06258	1.9501
0.479938	0.471421	0.48665	0.493731	0.496743	0.668838	0.680239	0.712219	0.708253	0.729432	0.949203	0.941715	0.907951	0.92277	0.961125	1.25421	25.8833	26.7361	24.8964	1.53035	1.03041	1.03167	1.01832	1.02612	1.05818	0.850273	0.876047	0.893843	0.866185	0.863957	0.820173	0.813385	0.793321	0.802799	0.817876	1.86996	2.07393	2.16108	2.32682	2.43124	2.35643	2.4312	2.43701	2.48868	2.46594	2.30751	2.26392	2.20226	2.14065	2.02024
0.495775	0.489568	0.500114	0.515413	0.516297	0.690767	0.709385	0.738436	0.742718	0.754818	0.986292	0.977544	0.945248	0.958486	0.995335	1.30391	1.35315	1.52379	1.53035	13.4857	10.1387	8.68462	7.46954	7.15403	5.89691	5.85466	3.9849	3.46864	2.83318	2.49064	1.7823	1.75591	1.71833	1.75865	1.76668	2.15026	2.38183	2.49165	2.68265	2.80514	2.72663	2.80991	2.83052	2.87665	2.86377	2.65109	2.61296	2.54209	2.45289	2.32594
1.01703	1.00586	1.01945	1.11088	1.11715	0.497606	0.429888	0.451622	0.450641	0.462819	0.545463	0.540611	0.522565	0.533292	0.553155	0.838164	0.867462	1.00492	1.03041	10.1387	8.47435	7.38452	6.45755	6.23398	5.30897	5.14238	3.74262	3.3805	2.88355	2.60991	1.97229	1.94242	1.90426	1.94449	1.95841	1.4548	1.60376	1.67744	1.81436	1.90565	2.42608	2.4981	2.52564	2.56135	2.55787	2.41801	2.38519	2.32739	2.23977	2.1148
1.02291	1.00629	1.0213	1.11511	1.12734	0.504237	0.429152	0.448827	0.449073	0.459154	0.54931	0.534399	0.522063	0.528557	0.549149	0.83386	0.861262	0.994583	1.03167	8.68462	7.38452	6.47436	5.70763	5.52394	4.76514	4.58367	3.4344	3.14308	2.72003	2.48955	1.93531	1.90311	1.86215	1.90909	1.91741	1.5186	1.67329	1.75616	1.89098	1.98109	2.51514	2.58639	2.5973	2.64532	2.64092	2.50511	2.46776	2.39371	2.32387	2.18529
0.988356	0.984667	1.0018	1.09991	1.11185	0.502235	0.419373	0.441217	0.440441	0.45217	0.531352	0.524597	0.509258	0.516728	0.535615	0.815202	0.841281	0.986553	1.01832	7.46954	6.45755	5.70763	5.04349	4.90299	4.28454	4.08409	3.14451	2.90995	2.54316	2.36226	1.87558	1.84153	1.80039	1.84107	1.85852	1.53574	1.69566	1.76927	1.91003	1.99954	2.51685	2.59881	2.62588	2.65966	2.65851	2.51743	2.46943	2.41221	2.32528	2.19869
1.00284	0.986498	1.00164	1.10522	1.12651	0.504555	0.423267	0.446168	0.442444	0.453173	0.54114	0.532591	0.514795	0.521457	0.542473	0.820881	0.856947	0.994193	1.02612	7.15403	6.23398	5.52394	4.90299	4.76559	4.18036	3.98702	3.09822	2.87913	2.53312	2.35358	1.87992	1.85448	1.81076	1.84905	1.87366	1.57493	1.73084	1.80828	1.95217	2.0472	2.57449	2.65097	2.67887	2.72918	2.71935	2.58209	2.54035	2.4718	2.38899	2.25159
1.01515	0.999058	1.01725	1.13957	1.15048	0.526534	0.428878	0.451026	0.448286	0.458352	0.54654	0.537905	0.522324	0.528896	0.549919	0.832518	0.865514	1.01299	1.05818	5.89691	5.30897	4.76514	4.28454	4.18036	3.76834	3.53813	2.88006	2.7197	2.43491	2.31081	1.89824	1.8724	1.82693	1.86273	1.89033	1.67896	1.8459	1.93183	2.09545	2.19573	2.73191	2.80724	2.83248	2.88814	2.87506	2.73755	2.68831	2.61455	2.5349	2.38521
1.14851	1.13076	1.14856	1.2854	1.29583	1.10325	1.05773	1.11307	1.11535	1.13202	0.439739	0.43057	0.41819	0.423258	0.442117	0.665296	0.681391	0.815209	0.850273	5.85466	5.14238	4.58367	4.08409	3.98702	3.53813	3.79387	3.10465	2.94339	2.6506	2.51459	2.06539	2.03222	1.98152	2.02709	2.04602	1.82076	2.02612	2.10782	2.27108	2.38837	2.44062	2.50086	2.53435	2.57192	2.55421	2.40954	2.36415	2.2975	2.22373	2.08999
1.14487	1.12979	1.15785	1.29521	1.30932	1.12401	1.06896	1.11765	1.12262	1.14527	0.445483	0.437423	0.423742	0.429292	0.447344	0.671929	0.684373	0.832962	0.876047	3.9849	3.74262	3.4344	3.14451	3.09822	2.88006	3.10465	2.74968	2.6746	2.47256	2.39924	2.05564	2.03824	1.97562	2.02056	2.03882	1.94616	2.15507	2.25157	2.43545	2.55394	2.61548	2.67597	2.71419	2.76158	2.75253	2.58497	2.54305	2.47234	2.39058	2.25127
1.16822	1.13601	1.16987	1.31737	1.33573	1.14179	1.08278	1.13308	1.13706	1.15797	0.453236	0.446216	0.432295	0.439323	0.455508	0.6862	0.695122	0.847028	0.893843	3.46864	3.3805	3.14308	2.90995	2.87913	2.7197	2.94339	2.6746	2.63575	2.46969	2.40528	2.09007	2.05681	1.99657	2.05386	2.07758	2.02053	2.23063	2.32851	2.51752	2.64325	2.70305	2.78678	2.81802	2.85988	2.85166	2.68279	2.64165	2.56592	2.48087	2.3334
1.09941	1.09191	1.11731	1.26746	1.28047	1.10064	1.03242	1.07782	1.08569	1.1122	0.434638	0.428382	0.415776	0.4212	0.438345	0.658463	0.659048	0.807299	0.866185	2.83318	2.88355	2.72003	2.54316	2.53312	2.43491	2.6506	2.47256	2.46969	2.32992	2.28675	2.02163	1.985	1.94152	1.97112	1.99464	1.996	2.20281	2.29494	2.48346	2.61566	2.65976	2.74616	2.77345	2.82722	2.81452	2.64102	2.59927	2.53239	2.44424	2.29651
1.10242	1.08732	1.11352	1.26277	1.28302	1.10173	1.02856	1.08238	1.07668	1.09972	0.432989	0.423472	0.411861	0.417883	0.434183	0.650613	0.654931	0.8028	0.863957	2.49064	2.60991	2.48955	2.36226	2.35358	2.31081	2.51459	2.39924	2.40528	2.28675	2.27013	2.01464	1.98136	1.93158	1.96695	1.99397	1.99877	2.22433	2.31983	2.50993	2.63274	2.69431	2.77637	2.80941	2.85908	2.8451	2.68411	2.63039	2.55587	2.47599	2.32745
1.12105	1.10269	1.1219	1.26596	1.28429	1.259	1.25121	1.30825	1.30989	1.34005	1.32857	1.30219	1.27165	1.28282	1.33564	0.630151	0.626311	0.769122	0.820173	1.7823	1.97229	1.93531	1.87558	1.87992	1.89824	2.06539	2.05564	2.09007	2.02163	2.01464	1.97408	1.9476	1.89819	1.93952	1.96263	2.06759	2.27446	2.36288	2.56566	2.70448	2.74141	2.81869	2.83857	2.90011	2.88919	2.86822	2.82676	2.74666	2.64542	2.49359
1.10347	1.08311	1.11107	1.23833	1.26768	1.2424	1.23455	1.2929	1.28864	1.32259	1.30908	1.28481	1.26235	1.26351	1.32705	0.625802	0.61677	0.761123	0.813385	1.75591	1.94242	1.90311	1.84153	1.85448	1.8724	2.03222	2.03824	2.05681	1.985	1.98136	1.9476	1.92543	1.8723	1.91266	1.93256	2.03212	2.23637	2.33769	2.52589	2.65503	2.69995	2.77945	2.80892	2.84444	2.85449	2.82953	2.77772	2.7023	2.60531	2.45743
1.0798	1.06495	1.08307	1.21725	1.23858	1.21003	1.21045	1.26401	1.26082	1.28445	1.27764	1.25958	1.22433	1.23416	1.28845	0.603303	0.606512	0.738484	0.793321	1.71833	1.90426	1.86215	1.80039	1.81076	1.82693	1.98152	1.97562	1.99657	1.94152	1.93158	1.89819	1.8723	1.83116	1.86504	1.87094	1.97702	2.18328	2.27966	2.46153	2.5893	2.62237	2.70125	2.73467	2.77994	2.77738	2.74925	2.71311	2.64428	2.54038	2.39674
1.09639	1.07755	1.09795	1.23668	1.26171	1.2317	1.22977	1.28398	1.2837	1.31528	1.30527	1.27688	1.23982	1.26327	1.31178	0.62171	0.61709	0.753475	0.802799	1.75865	1.94449	1.90909	1.84107	1.84905	1.86273	2.02709	2.02056	2.05386	1.97112	1.96695	1.93952	1.91266	1.86504	1.89402	1.91592	2.01943	2.23058	2.32647	2.51445	2.6419	2.68189	2.76723	2.78806	2.83997	2.83062	2.80467	2.7582	2.68644	2.59051	2.4438
1.11315	1.08463	1.11528	1.25119	1.26687	1.24421	1.23246	1.30161	1.30007	1.32037	1.31927	1.29527	1.24937	1.26343	1.32398	0.626906	0.620256	0.766643	0.817876	1.76668	1.95841	1.91741	1.85852	1.87366	1.89033	2.04602	2.03882	2.07758	1.99464	1.99397	1.96263	1.93256	1.87094	1.91592	1.92621	2.03776	2.25266	2.34513	2.5517	2.67573	2.71933	2.7868	2.81743	2.86956	2.87036	2.83794	2.78901	2.71996	2.62259	2.45643
1.17631	1.16023	1.18932	1.32111	1.34208	1.26629	1.25862	1.31542	1.32182	1.34942	1.42678	1.40859	1.37432	1.38036	1.43494	1.50075	1.5694	1.82703	1.86996	2.15026	1.4548	1.5186	1.53574	1.57493	1.67896	1.82076	1.94616	2.02053	1.996	1.99877	2.06759	2.03212	1.97702	2.01943	2.03776	2.30952	2.55975	2.68163	2.88886	3.02575	3.06616	3.15628	3.17751	3.24656	3.2275	3.14061	3.08408	2.99232	2.89669	2.71823
1.30445	1.27907	1.3086	1.46658	1.4917	1.40619	1.39233	1.46073	1.46085	1.49997	1.58139	1.54633	1.50932	1.52818	1.59637	1.65788	1.73978	2.00928	2.07393	2.38183	1.60376	1.67329	1.69566	1.73084	1.8459	2.02612	2.15507	2.23063	2.20281	2.22433	2.27446	2.23637	2.18328	2.23058	2.25266	2.55975	2.82948	2.94839	3.19079	3.34386	3.37469	3.48918	3.52231	3.58793	3.56743	3.4676	3.39936	3.31318	3.19936	3.02052
1.37595	1.34545	1.37427	1.53968	1.55972	1.46752	1.45913	1.53483	1.52838	1.56593	1.65386	1.62284	1.58324	1.59471	1.67081	1.73587	1.8136	2.09552	2.16108	2.49165	1.67744	1.75616	1.76927	1.80828	1.93183	2.10782	2.25157	2.32851	2.29494	2.31983	2.36288	2.33769	2.27966	2.32647	2.34513	2.68163	2.94839	3.07537	3.31963	3.49306	3.53378	3.63289	3.66912	3.7386	3.72384	3.60852	3.55506	3.44783	3.32556	3.14042
1.46397	1.44108	1.47051	1.64709	1.66868	1.57377	1.57114	1.64122	1.63803	1.67323	1.77844	1.74577	1.69526	1.71714	1.78872	1.86383	1.9482	2.2616	2.32682	2.68265	1.81436	1.89098	1.91003	1.95217	2.09545	2.27108	2.43545	2.51752	2.48346	2.50993	2.56566	2.52589	2.46153	2.51445	2.5517	2.88886	3.19079	3.31963	3.60097	3.76897	3.81935	3.93665	3.97194	4.04341	4.02634	3.91117	3.83881	3.73685	3.60803	3.39717
1.53783	1.51588	1.54524	1.7355	1.75629	1.65627	1.64239	1.72327	1.72173	1.76312	1.87089	1.83715	1.78036	1.80416	1.88184	1.96428	2.03858	2.37238	2.43124	2.80514	1.90565	1.98109	1.99954	2.0472	2.19573	2.38837	2.55394	2.64325	2.61566	2.63274	2.70448	2.65503	2.5893	2.6419	2.67573	3.02575	3.34386	3.49306	3.76897	3.96641	4.01238	4.1349	4.17397	4.24062	4.22469	4.11046	4.02579	3.91689	3.79686	3.55705
1.35098	1.32762	1.35802	1.55126	1.57643	1.60924	1.53407	1.60326	1.60797	1.63584	1.67924	1.64654	1.59915	1.62297	1.69076	1.8564	1.94735	2.26873	2.35643	2.72663	2.42608	2.51514	2.51685	2.57449	2.73191	2.44062	2.61548	2.70305	2.65976	2.69431	2.74141	2.69995	2.62237	2.68189	2.71933	3.06616	3.37469	3.53378	3.81935	4.01238	4.12917	4.26231	4.30135	4.36702	4.36493	4.22886	4.1618	4.04029	3.90598	3.67545
1.38969	1.36666	1.39642	1.59589	1.61439	1.64629	1.56856	1.65158	1.64788	1.69038	1.72839	1.70035	1.64881	1.67466	1.74756	1.91655	2.00289	2.34725	2.4312	2.80991	2.4981	2.58639	2.59881	2.65097	2.80724	2.50086	2.67597	2.78678	2.74616	2.77637	2.81869	2.77945	2.70125	2.76723	2.7868	3.15628	3.48918	3.63289	3.93665	4.1349	4.26231	4.3825	4.42129	4.50967	4.49264	4.35152	4.28396	4.16782	4.01929	3.77813
1.40006	1.37605	1.4057	1.60827	1.63669	1.66048	1.58876	1.65748	1.66054	1.70265	1.73698	1.70821	1.66721	1.68822	1.75045	1.92218	2.02852	2.3675	2.43701	2.83052	2.52564	2.5973	2.62588	2.67887	2.83248	2.53435	2.71419	2.81802	2.77345	2.80941	2.83857	2.80892	2.73467	2.78806	2.81743	3.17751	3.52231	3.66912	3.97194	4.17397	4.30135	4.42129	4.46146	4.53718	4.53617	4.3965	4.33266	4.19431	4.05897	3.81855
1.42135	1.39436	1.43211	1.63836	1.66895	1.69137	1.6151	1.69213	1.69223	1.72856	1.7731	1.7465	1.69584	1.71704	1.78918	1.96577	2.04988	2.3952	2.48868	2.87665	2.56135	2.64532	2.65966	2.72918	2.88814	2.57192	2.76158	2.85988	2.82722	2.85908	2.90011	2.84444	2.77994	2.83997	2.86956	3.24656	3.58793	3.7386	4.04341	4.24062	4.36702	4.50967	4.53718	4.63332	4.61968	4.48086	4.40001	4.27627	4.13418	3.89422
1.41474	1.39685	1.42573	1.6327	1.65806	1.68877	1.60266	1.68047	1.6804	1.71862	1.76387	1.73877	1.68596	1.70997	1.78106	1.93981	2.05044	2.39357	2.46594	2.86377	2.55787	2.64092	2.65851	2.71935	2.87506	2.55421	2.75253	2.85166	2.81452	2.8451	2.88919	2.85449	2.77738	2.83062	2.87036	3.2275	3.56743	3.72384	4.02634	4.22469	4.36493	4.49264	4.53617	4.61968	4.59596	4.45977	4.38075	4.26788	4.12596	3.87417
0.447436	0.440054	0.449195	0.633981	0.656668	1.50429	1.43399	1.49983	1.51077	1.54535	1.76746	1.739	1.68721	1.71175	1.78441	1.84521	1.90716	2.22601	2.30751	2.65109	2.41801	2.50511	2.51743	2.58209	2.73755	2.40954	2.58497	2.68279	2.64102	2.68411	2.86822	2.82953	2.74925	2.80467	2.83794	3.14061	3.4676	3.60852	3.91117	4.11046	4.22886	4.35152	4.3965	4.48086	4.45977	4.43488	4.36713	4.24993	4.10787	3.86884
0.440825	0.43338	0.442526	0.620841	0.642159	1.47862	1.41622	1.4833	1.48693	1.51328	1.75154	1.71767	1.6653	1.69847	1.74637	1.81545	1.87302	2.19269	2.26392	2.61296	2.38519	2.46776	2.46943	2.54035	2.68831	2.36415	2.54305	2.64165	2.59927	2.63039	2.82676	2.77772	2.71311	2.7582	2.78901	3.08408	3.39936	3.55506	3.83881	4.02579	4.1618	4.28396	4.33266	4.40001	4.38075	4.36713	4.29255	4.17582	4.03412	3.80563
0.428684	0.421321	0.430314	0.604432	0.623925	1.43667	1.37598	1.44554	1.44925	1.48094	1.70404	1.66368	1.61396	1.63691	1.71213	1.76035	1.82069	2.12768	2.20226	2.54209	2.32739	2.39371	2.41221	2.4718	2.61455	2.2975	2.47234	2.56592	2.53239	2.55587	2.74666	2.7023	2.64428	2.68644	2.71996	2.99232	3.31318	3.44783	3.73685	3.91689	4.04029	4.16782	4.19431	4.27627	4.26788	4.24993	4.17582	4.05632	3.93202	3.69414
0.415186	0.408308	0.417305	0.585572	0.606086	1.3922	1.33122	1.40047	1.39575	1.42771	1.63835	1.61595	1.56785	1.58932	1.65135	1.7214	1.76824	2.06258	2.14065	2.45289	2.23977	2.32387	2.32528	2.38899	2.5349	2.22373	2.39058	2.48087	2.44424	2.47599	2.64542	2.60531	2.54038	2.59051	2.62259	2.89669	3.19936	3.32556	3.60803	3.79686	3.90598	4.01929	4.05897	4.13418	4.12596	4.10787	4.03412	3.93202	3.80264	3.57167
0.393809	0.387202	0.395303	0.557001	0.575863	1.32107	1.25968	1.31826	1.32398	1.3554	1.5569	1.52696	1.48261	1.50419	1.56223	1.61696	1.67165	1.9501	2.02024	2.32594	2.1148	2.18529	2.19869	2.25159	2.38521	2.08999	2.25127	2.3334	2.29651	2.32745	2.49359	2.45743	2.39674	2.4438	2.45643	2.71823	3.02052	3.14042	3.39717	3.55705	3.67545	3.77813	3.81855	3.89422	3.87417	3.86884	3.80563	3.69414	3.57167	3.37159
0.386367	0.379864	0.387941	0.54365	0.562258	0.575944	0.60937	0.639745	0.639181	0.653941	1.35052	1.32585	1.28827	1.30764	1.36036	1.60014	1.60057	1.85304	1.91276	2.14465	1.90451	1.97454	1.982	2.0317	2.16167	2.02323	2.16632	2.25195	2.2133	2.24905	2.22742	2.18982	2.13499	2.18281	2.197	2.6372	2.90171	3.02827	3.2744	3.43853	3.53641	3.63955	3.6779	3.7321	3.72797	3.78041	3.73114	3.62971	3.49264	3.28888
0.375932	0.369754	0.377679	0.529581	0.547134	0.56216	0.592016	0.620671	0.620828	0.634331	1.30649	1.28457	1.24964	1.26795	1.31705	1.55477	1.54755	1.80117	1.85282	2.06963	1.84892	1.91099	1.91796	1.97135	2.08324	1.95522	2.09684	2.1733	2.14069	2.16341	2.14275	2.1068	2.05735	2.1003	2.12352	2.53921	2.8048	2.9223	3.16614	3.32219	3.40327	3.51581	3.54542	3.59893	3.59645	3.66288	3.60636	3.49514	3.37883	3.19029
0.365353	0.359612	0.3674	0.513211	0.530145	0.543444	0.570576	0.597905	0.598479	0.611414	1.26784	1.2467	1.21639	1.2225	1.27096	1.50247	1.51139	1.75389	1.80558	2.01002	1.78391	1.8406	1.84736	1.89561	2.01277	1.89088	2.02017	2.09314	2.05563	2.08272	2.06996	2.03018	1.98652	2.02671	2.04357	2.44647	2.6999	2.81696	3.03878	3.19601	3.28251	3.38242	3.41262	3.47309	3.46283	3.5272	3.46791	3.37818	3.26181	3.06569
0.358583	0.353032	0.360232	0.502238	0.51952	0.531886	0.555064	0.58231	0.582118	0.595495	1.2419	1.22249	1.18415	1.20239	1.25682	1.47296	1.47633	1.70822	1.75778	1.96581	1.73454	1.80035	1.80573	1.85284	1.96949	1.84418	1.97057	2.0435	2.01263	2.03421	2.01056	1.98453	1.93246	1.97666	1.99127	2.38278	2.62664	2.75388	2.97351	3.12109	3.20439	3.30606	3.33306	3.38912	3.38152	3.44614	3.38891	3.29711	3.18877	2.99516
0.347171	0.341421	0.348709	0.48357	0.498509	0.511931	0.537964	0.564996	0.564799	0.57714	1.20354	1.18073	1.14339	1.15306	1.20571	1.4263	1.41794	1.64723	1.69042	1.89343	1.66779	1.72367	1.73283	1.77277	1.87476	1.75877	1.87913	1.95014	1.91871	1.93408	1.92593	1.88982	1.84028	1.88734	1.91024	2.26983	2.50916	2.62507	2.83276	2.97691	3.05641	3.14442	3.16611	3.21933	3.22453	3.2779	3.23249	3.14222	3.04044	2.8625
0.344865	0.338987	0.346435	0.427688	0.436573	0.448487	0.618597	0.649241	0.648641	0.663242	0.707624	0.69493	0.675447	0.683852	0.712189	1.18359	1.12499	1.31278	1.35944	1.48612	1.54096	1.60247	1.6025	1.64123	1.74151	1.62628	1.74575	1.8105	1.78558	1.79819	1.80596	1.77819	1.72796	1.76714	1.78404	1.9562	2.16982	2.25504	2.44373	2.56565	2.98447	3.063	3.09398	3.14778	3.13176	3.25579	3.20922	3.10195	3.02038	2.83733
0.335742	0.330063	0.337292	0.411695	0.420976	0.431584	0.597476	0.626758	0.626632	0.640953	0.679268	0.667728	0.649092	0.656495	0.684192	1.13344	1.09607	1.27129	1.3081	1.43565	1.4833	1.53468	1.54354	1.56841	1.66784	1.55843	1.67506	1.73374	1.69877	1.71978	1.71747	1.69555	1.64873	1.68718	1.70313	1.86891	2.06295	2.15432	2.32863	2.45136	2.85057	2.93864	2.96057	3.01268	3.00199	3.11919	3.06746	2.97943	2.88522	2.70724
0.33842	0.332616	0.34004	0.415402	0.423993	0.434748	0.595835	0.625419	0.626479	0.63928	0.680512	0.668558	0.649876	0.657757	0.6853	1.14256	1.09016	1.27797	1.3202	1.44008	1.48335	1.5338	1.54132	1.57411	1.66606	1.55756	1.66545	1.73235	1.69334	1.71437	1.7164	1.68998	1.64353	1.68161	1.69714	1.86033	2.05566	2.14651	2.32179	2.43629	2.84513	2.92201	2.95422	3.01779	3.00381	3.1176	3.06087	2.97046	2.87659	2.71031
0.326061	0.320629	0.327474	0.394757	0.403051	0.413297	0.562704	0.589525	0.589853	0.602284	0.639266	0.628539	0.611007	0.618295	0.644163	1.08403	1.04828	1.216	1.25151	1.36393	1.40597	1.45321	1.4585	1.48743	1.57462	1.46557	1.55927	1.62223	1.59484	1.60917	1.60414	1.58338	1.54295	1.56963	1.59246	1.74309	1.9288	2.00372	2.1719	2.27799	2.66431	2.75298	2.77902	2.82356	2.81173	2.93101	2.88254	2.80199	2.71032	2.55141
0.299836	0.294731	0.301129	0.360149	0.367097	0.376146	0.506325	0.530692	0.530647	0.541991	0.575569	0.56512	0.549611	0.55671	0.579647	0.986178	0.945958	1.10315	1.13589	1.22901	1.2665	1.30602	1.30752	1.33103	1.40317	1.31038	1.39323	1.43984	1.40961	1.42808	1.42758	1.40177	1.36961	1.39621	1.40732	1.54211	1.70415	1.77388	1.92173	2.01728	2.36837	2.45058	2.46757	2.50785	2.50102	2.61693	2.5646	2.50332	2.41178	2.26799
0.278866	0.274199	0.280159	0.304858	0.308505	0.316285	0.460709	0.482821	0.482719	0.493914	0.518837	0.509582	0.495619	0.501411	0.522512	0.55127	0.525394	0.622789	0.649253	0.766054	1.07006	1.09703	1.09273	1.11466	1.17092	1.20096	1.2607	1.30419	1.2641	1.2807	1.22461	1.21257	1.17869	1.20036	1.21265	1.3196	1.45737	1.52436	1.64056	1.71966	1.74391	1.79839	1.81155	1.84329	1.84538	2.34666	2.31227	2.25186	2.17506	2.04867
0.243298	0.239234	0.244318	0.2605	0.262713	0.269353	0.35443	0.371511	0.371682	0.37985	0.397114	0.390485	0.379287	0.384122	0.400024	0.421799	0.414244	0.481487	0.496052	0.56251	0.804938	0.823899	0.817139	0.835769	0.86336	0.887868	0.922716	0.947021	0.925506	0.923142	0.870795	0.862146	0.840112	0.853288	0.863326	0.922734	1.01869	1.06542	1.15364	1.20962	1.22053	1.25964	1.26522	1.29075	1.28597	1.73661	1.72421	1.66771	1.62053	1.52957
0.215113	0.211461	0.216049	0.228233	0.230022	0.236086	0.291135	0.304676	0.304845	0.311623	0.324726	0.319102	0.310272	0.313962	0.327267	0.344593	0.341674	0.392329	0.401534	0.448257	0.65888	0.663931	0.659453	0.66584	0.695422	0.712894	0.734044	0.753378	0.728053	0.725033	0.674881	0.666737	0.649483	0.666552	0.672415	0.715428	0.786705	0.820901	0.884392	0.929095	0.937453	0.966314	0.975118	0.991187	0.985601	1.40356	1.36684	1.33994	1.29367	1.22302
0.284595	0.279834	0.285801	0.300115	0.302	0.310045	0.369054	0.386754	0.38702	0.395773	0.412563	0.405447	0.393958	0.398795	0.415708	0.437363	0.434333	0.495778	0.504746	0.557668	0.8282	0.832653	0.824798	0.836343	0.868853	0.891201	0.913089	0.935194	0.904912	0.90589	0.836332	0.819676	0.800631	0.814184	0.825313	0.869325	0.961453	1.00429	1.07881	1.13208	1.14096	1.17792	1.18561	1.21036	1.20433	1.74778	1.72533	1.66659	1.62482	1.52804
0.288676	0.283786	0.289921	0.302329	0.304167	0.312114	0.358842	0.376554	0.376391	0.384757	0.397357	0.390415	0.37958	0.383938	0.400199	0.420851	0.424239	0.480506	0.485532	0.530173	0.8023	0.80911	0.788562	0.80247	0.830528	0.848781	0.865991	0.879329	0.848885	0.849473	0.773448	0.764089	0.746376	0.758157	0.769742	0.800957	0.884148	0.927744	0.997565	1.04995	1.05068	1.08651	1.09371	1.11008	1.10505	1.66458	1.63798	1.5933	1.55798	1.4651
0.279185	0.274485	0.280368	0.288397	0.289973	0.297352	0.304551	0.319265	0.319297	0.32641	0.335932	0.330149	0.320775	0.32474	0.338328	0.35561	0.369348	0.423538	0.431366	0.521391	0.527069	0.532298	0.52661	0.534217	0.552517	0.748832	0.762621	0.77877	0.749488	0.75065	0.768596	0.753988	0.738698	0.745818	0.755824	0.757905	0.841566	0.880845	0.942532	0.992406	1.00499	1.02787	1.04105	1.05752	1.05284	1.04233	1.02054	0.992381	0.964794	0.912786
0.336643	0.330989	0.33808	0.347517	0.349243	0.358201	0.366893	0.3846	0.384686	0.393308	0.40472	0.397684	0.386503	0.391253	0.407643	0.4284	0.445838	0.505756	0.511713	0.594117	0.596392	0.600675	0.590548	0.599133	0.61759	0.847058	0.863929	0.884606	0.844249	0.840114	0.863991	0.850371	0.832145	0.847339	0.852347	0.850789	0.938711	0.98362	1.0537	1.1074	1.11803	1.1456	1.1607	1.1808	1.1746	1.15941	1.14135	1.11459	1.07742	1.02384
0.353788	0.347865	0.355285	0.365096	0.366796	0.376356	0.384992	0.403504	0.403595	0.412653	0.424603	0.417271	0.405463	0.41046	0.427697	0.449388	0.467246	0.526396	0.530187	0.598854	0.595329	0.598335	0.588477	0.595606	0.612999	0.857193	0.867912	0.885658	0.847989	0.837108	0.863083	0.847383	0.830784	0.846575	0.855441	0.838161	0.927797	0.971492	1.04294	1.09666	1.10368	1.13622	1.14754	1.16322	1.15715	1.14883	1.12882	1.10042	1.06703	1.00831
0.345741	0.339942	0.34722	0.356681	0.358482	0.367721	0.375774	0.393845	0.393998	0.402783	0.414187	0.407011	0.39552	0.400384	0.417148	0.438304	0.455989	0.510812	0.512119	0.566359	0.560108	0.561759	0.551762	0.55827	0.571006	0.800222	0.809993	0.826004	0.79602	0.791931	0.806045	0.795712	0.776424	0.793021	0.796725	0.786569	0.864801	0.906974	0.971964	1.0222	1.02763	1.05664	1.06791	1.08566	1.07377	1.07179	1.057	1.02579	0.995937	0.943222
0.320172	0.314788	0.321533	0.330167	0.331766	0.340321	0.347844	0.364553	0.36468	0.372826	0.383259	0.376647	0.366005	0.370506	0.386049	0.405614	0.421873	0.470999	0.470787	0.511976	0.504543	0.505077	0.495422	0.500833	0.511404	0.728036	0.73478	0.74774	0.711148	0.711425	0.724229	0.718317	0.697161	0.716059	0.719144	0.694915	0.777029	0.803794	0.868762	0.910077	0.920511	0.943649	0.955712	0.970165	0.969047	0.956738	0.946543	0.913875	0.890551	0.846728
0.295013	0.290055	0.29627	0.304077	0.305508	0.313399	0.320172	0.335596	0.335682	0.343187	0.35251	0.346421	0.336627	0.340766	0.355048	0.373037	0.387586	0.431659	0.430799	0.45466	0.448893	0.449736	0.442435	0.446545	0.45605	0.467224	0.471991	0.479825	0.459711	0.457131	0.576904	0.570055	0.556059	0.56895	0.575186	0.630847	0.700048	0.729072	0.784423	0.822236	0.796292	0.818841	0.82012	0.837427	0.831353	0.837486	0.821911	0.798331	0.775124	0.732844
0.283818	0.279049	0.285028	0.292539	0.293916	0.301507	0.308024	0.322862	0.322945	0.330165	0.339134	0.333276	0.323854	0.327836	0.341576	0.358882	0.372879	0.414375	0.412887	0.434318	0.426986	0.427322	0.419132	0.423103	0.432232	0.442031	0.445577	0.452331	0.432525	0.430526	0.547253	0.539337	0.525703	0.534284	0.543765	0.597543	0.660366	0.690459	0.740551	0.777312	0.744706	0.770697	0.77451	0.789265	0.785399	0.788289	0.774008	0.753635	0.730518	0.692664
0.269942	0.265406	0.271093	0.278236	0.279546	0.286766	0.292964	0.307076	0.307155	0.314022	0.322553	0.316982	0.30802	0.311807	0.324876	0.341336	0.354649	0.393401	0.39162	0.410519	0.40194	0.401956	0.394319	0.397973	0.405506	0.415482	0.417695	0.423364	0.404648	0.401485	0.513584	0.504432	0.493224	0.498976	0.506202	0.558419	0.615961	0.645254	0.693038	0.731279	0.702007	0.718632	0.728277	0.740329	0.734388	0.735616	0.728305	0.703935	0.685843	0.649837
0.246884	0.242735	0.247936	0.254469	0.255667	0.26227	0.267939	0.280846	0.280918	0.287198	0.295	0.289905	0.281709	0.285173	0.297125	0.312179	0.324354	0.359407	0.357212	0.373641	0.365343	0.364699	0.357499	0.361103	0.367291	0.3759	0.377597	0.382519	0.365254	0.362414	0.464012	0.457667	0.446074	0.454498	0.464009	0.507894	0.557773	0.583858	0.627463	0.656843	0.633124	0.649641	0.652611	0.667905	0.669198	0.667501	0.655441	0.641428	0.618563	0.586903
0.195321	0.192039	0.196154	0.201323	0.20227	0.207494	0.211979	0.22219	0.222247	0.227216	0.233389	0.229357	0.222873	0.225613	0.235069	0.246979	0.256612	0.284202	0.282382	0.294797	0.287611	0.286944	0.281389	0.283903	0.288535	0.295297	0.296343	0.300194	0.286669	0.284334	0.363984	0.359476	0.348104	0.354642	0.359715	0.396456	0.437143	0.460654	0.48931	0.517258	0.497341	0.511549	0.515605	0.523342	0.518517	0.519797	0.51785	0.498748	0.483141	0.456678
0.190237	0.18704	0.191048	0.196083	0.197005	0.202094	0.206462	0.216407	0.216463	0.221302	0.227314	0.223388	0.217072	0.219741	0.228951	0.240551	0.249933	0.276598	0.274657	0.286404	0.279396	0.278511	0.272666	0.275027	0.279494	0.286304	0.286816	0.290521	0.277198	0.274998	0.277428	0.273259	0.267143	0.271606	0.274508	0.353013	0.388785	0.405761	0.434606	0.454501	0.475641	0.489634	0.495831	0.503614	0.499424	0.486356	0.478476	0.466811	0.44997	0.426693
0.189583	0.186397	0.190391	0.195408	0.196327	0.201398	0.205751	0.215663	0.215718	0.220541	0.226532	0.222619	0.216325	0.218985	0.228163	0.239723	0.249073	0.275469	0.273582	0.285032	0.277719	0.276709	0.270956	0.27331	0.277696	0.284316	0.284665	0.288226	0.275046	0.272712	0.274853	0.271166	0.264999	0.269111	0.272365	0.348773	0.384408	0.404276	0.433889	0.455351	0.472363	0.485814	0.491074	0.4992	0.497003	0.481704	0.475069	0.462248	0.446064	0.42518
0.194313	0.191048	0.195142	0.200284	0.201226	0.206423	0.210885	0.221044	0.221101	0.226044	0.232184	0.228174	0.221723	0.224449	0.233856	0.245705	0.255288	0.282288	0.280156	0.291631	0.284126	0.283148	0.277242	0.279474	0.283684	0.29045	0.290817	0.294472	0.280904	0.278517	0.280819	0.276881	0.270569	0.274799	0.278011	0.355891	0.393205	0.410457	0.440676	0.467248	0.483226	0.497689	0.501884	0.507831	0.509251	0.491239	0.486203	0.47117	0.456888	0.435658
0.182218	0.179156	0.182995	0.187817	0.188701	0.193575	0.197759	0.207285	0.207338	0.211974	0.217732	0.213971	0.207922	0.210479	0.2193	0.230411	0.239398	0.264664	0.262629	0.273215	0.266008	0.264901	0.259335	0.261582	0.265498	0.271893	0.272094	0.275422	0.262675	0.260487	0.26251	0.25875	0.25297	0.256801	0.259775	0.333194	0.366953	0.38559	0.413762	0.432568	0.452061	0.466496	0.468311	0.477508	0.475975	0.45974	0.450662	0.439743	0.427241	0.406787
0.17467	0.171735	0.175415	0.180037	0.180884	0.185556	0.189567	0.198699	0.19875	0.203193	0.208713	0.205108	0.199309	0.20176	0.210216	0.220867	0.229481	0.253627	0.251651	0.261727	0.254628	0.253736	0.248272	0.25044	0.254071	0.260148	0.260399	0.263605	0.251372	0.249245	0.251129	0.247623	0.241967	0.245591	0.248645	0.318284	0.353032	0.368658	0.394133	0.415195	0.431585	0.443256	0.449312	0.456449	0.456806	0.436739	0.432074	0.420508	0.409615	0.386377
0.156311	0.153684	0.156978	0.161114	0.161872	0.166053	0.169642	0.177814	0.17786	0.181836	0.186776	0.18355	0.178361	0.180553	0.188121	0.197652	0.205361	0.226949	0.225154	0.234067	0.227766	0.226881	0.222086	0.223772	0.227197	0.232587	0.232671	0.235459	0.224829	0.222593	0.224453	0.221292	0.216234	0.219518	0.222124	0.243369	0.268745	0.281517	0.301924	0.316856	0.379202	0.392307	0.395589	0.403777	0.397937	0.401265	0.397621	0.384354	0.374463	0.355963
0.146309	0.14385	0.146932	0.150804	0.151514	0.155427	0.158786	0.166435	0.166478	0.1702	0.174824	0.171804	0.166947	0.169	0.176083	0.185004	0.19222	0.212412	0.21073	0.219043	0.21312	0.212254	0.207689	0.20938	0.212441	0.2176	0.217626	0.220205	0.209958	0.208156	0.209793	0.206791	0.202152	0.205299	0.207599	0.22741	0.251282	0.263151	0.282211	0.296195	0.355808	0.367204	0.368625	0.376572	0.375041	0.379628	0.371017	0.361333	0.35001	0.332881
0.13749	0.135179	0.138076	0.141714	0.142381	0.146059	0.149215	0.156403	0.156444	0.159941	0.164286	0.161448	0.156884	0.158813	0.165469	0.173853	0.180633	0.199593	0.198002	0.205762	0.200172	0.199292	0.195073	0.196637	0.199543	0.204319	0.204339	0.206764	0.197203	0.195433	0.196949	0.194212	0.189749	0.192753	0.194946	0.213543	0.235885	0.24698	0.264977	0.27807	0.332184	0.344956	0.347366	0.351509	0.352834	0.356819	0.348863	0.340272	0.329635	0.312091
0.120183	0.118164	0.120696	0.123876	0.124459	0.127673	0.130433	0.136716	0.136751	0.139809	0.143607	0.141126	0.137136	0.138823	0.144641	0.151969	0.157896	0.174479	0.173122	0.17984	0.174927	0.174208	0.170467	0.171834	0.174346	0.178576	0.178607	0.180672	0.172296	0.170765	0.172151	0.16968	0.165837	0.168385	0.170299	0.186598	0.206095	0.215869	0.231494	0.242979	0.292696	0.30037	0.303777	0.30998	0.306602	0.310396	0.306339	0.296712	0.289507	0.273217
0.108344	0.106523	0.108806	0.111673	0.112199	0.115096	0.117584	0.123248	0.12328	0.126036	0.12946	0.127224	0.123627	0.125147	0.130392	0.136999	0.142342	0.15727	0.156008	0.162097	0.157663	0.156978	0.153638	0.154888	0.157133	0.160931	0.160918	0.162838	0.155277	0.15391	0.155079	0.152883	0.149449	0.151747	0.153497	0.168127	0.185674	0.194487	0.208595	0.218947	0.263539	0.271586	0.273787	0.277389	0.27637	0.279475	0.277295	0.265267	0.259999	0.243311
0.102568	0.100844	0.103005	0.105719	0.106217	0.10896	0.111315	0.116678	0.116708	0.119317	0.122558	0.120441	0.117036	0.118475	0.123441	0.129695	0.134753	0.148887	0.147671	0.153454	0.149231	0.14861	0.14543	0.146603	0.148736	0.152343	0.152322	0.154131	0.146948	0.145645	0.146783	0.14472	0.141469	0.143631	0.145277	0.159119	0.175731	0.184107	0.197424	0.207232	0.211022	0.217215	0.218945	0.222807	0.221628	0.281576	0.277701	0.269399	0.26042	0.248853
0.0958911	0.0942797	0.0962999	0.0988375	0.0993026	0.101867	0.104069	0.109082	0.10911	0.11155	0.11458	0.112601	0.109418	0.110763	0.115405	0.121252	0.125981	0.13919	0.138059	0.143446	0.139494	0.138896	0.135933	0.137038	0.139008	0.14238	0.142371	0.144049	0.137337	0.136121	0.13718	0.135238	0.132156	0.13421	0.135761	0.14871	0.164221	0.172031	0.18454	0.193658	0.197261	0.202994	0.204626	0.208183	0.207083	0.264735	0.261439	0.254444	0.247155	0.231686
0.0825958	0.0812078	0.0829479	0.0851337	0.0855342	0.0877434	0.0896399	0.093958	0.0939821	0.0960832	0.0986935	0.0969887	0.0942468	0.0954055	0.0994042	0.104441	0.108514	0.11989	0.118928	0.123573	0.120157	0.119634	0.117097	0.118028	0.11973	0.122626	0.122602	0.124059	0.11832	0.117265	0.118174	0.116486	0.113821	0.115602	0.116936	0.128111	0.14144	0.148169	0.158979	0.166803	0.169883	0.174897	0.176283	0.179333	0.178382	0.227785	0.224331	0.219798	0.211311	0.2028
0.0544311	0.0535163	0.0546631	0.0561035	0.0563675	0.0578233	0.0590731	0.0619188	0.0619347	0.0633193	0.0650395	0.0639161	0.0621091	0.0628727	0.0655079	0.0688269	0.0715112	0.0790065	0.0783661	0.0814212	0.0791705	0.07885	0.0771518	0.0777715	0.0789159	0.0808178	0.0807917	0.0817622	0.0779697	0.0772456	0.0778602	0.0767586	0.0750289	0.0761799	0.0770567	0.0844095	0.0932786	0.0976156	0.104712	0.109937	0.111932	0.115212	0.116123	0.118159	0.117547	0.150495	0.148996	0.144179	0.13884	0.132086
0.0302657	0.029757	0.0303947	0.0311956	0.0313424	0.0321519	0.0328468	0.0344291	0.034438	0.0352079	0.0361643	0.0355397	0.0345349	0.0349595	0.0364248	0.0382703	0.0397629	0.0439302	0.0435724	0.0452711	0.0440186	0.0438289	0.0428945	0.0432377	0.0438638	0.0449237	0.0449148	0.0454482	0.0433296	0.0429443	0.0432774	0.042665	0.0416962	0.0423415	0.0428323	0.0469277	0.0518086	0.0542846	0.0582117	0.0610922	0.0622233	0.064048	0.0645549	0.0656942	0.0653355	0.0841761	0.0812973	0.07913	0.0776499	0.0751622
0.0245199	0.0241078	0.0246244	0.0252733	0.0253922	0.026048	0.026611	0.0278929	0.0279001	0.0285239	0.0292987	0.0287927	0.0279787	0.0283227	0.0295098	0.0310049	0.0322141	0.0355905	0.0353038	0.036676	0.0356867	0.0355085	0.0347507	0.0350323	0.0355391	0.0363963	0.0363921	0.0368217	0.0351091	0.0347926	0.0350659	0.0345719	0.0338027	0.0343047	0.034705	0.0380116	0.0419741	0.0439757	0.0471624	0.0494997	0.0504208	0.0518891	0.0523214	0.0532166	0.0529357	0.0511621	0.0504538	0.0490216	0.0475354	0.0450506
0.0222777	0.0219033	0.0223727	0.0229622	0.0230702	0.0236661	0.0241776	0.0253423	0.0253488	0.0259155	0.0266195	0.0261597	0.0254202	0.0257327	0.0268113	0.0281697	0.0292683	0.0323358	0.0320724	0.0333217	0.0324009	0.0322677	0.0315724	0.031826	0.0322853	0.0330655	0.0330605	0.0334505	0.0318931	0.0316096	0.0318553	0.0314039	0.0306914	0.0311729	0.0315331	0.0345313	0.0381343	0.0399541	0.0428475	0.0449732	0.0457998	0.0471402	0.0475154	0.0483459	0.0480949	0.0464756	0.0458383	0.0445423	0.0431937	0.0409241
0.0223963	0.0220199	0.0224917	0.0230844	0.023193	0.0237921	0.0243063	0.0254772	0.0254837	0.0260535	0.0267612	0.026299	0.0255555	0.0258697	0.026954	0.0283196	0.0294241	0.0325079	0.0322438	0.0334998	0.0325748	0.0324334	0.0317424	0.0319976	0.0324594	0.033243	0.0332398	0.0336315	0.0320648	0.03178	0.0320272	0.0315734	0.0308603	0.0313374	0.0316973	0.034718	0.0383432	0.0401654	0.0430834	0.0452141	0.0460482	0.0474001	0.047774	0.0486085	0.048352	0.0467274	0.0460872	0.0447762	0.0434259	0.0411462
0.0224743	0.0220966	0.0225701	0.0231648	0.0232738	0.0238749	0.024391	0.0255659	0.0255725	0.0261442	0.0268545	0.0263906	0.0256445	0.0259598	0.0270479	0.0284183	0.0295266	0.0326212	0.0323555	0.0336158	0.0326868	0.0325454	0.031851	0.0321069	0.0325702	0.0333573	0.0333523	0.0337457	0.0321746	0.0318886	0.0321364	0.0316811	0.0309622	0.0314409	0.0318043	0.0348361	0.0384708	0.0402996	0.0432256	0.045363	0.046204	0.0475562	0.0479348	0.0487725	0.0485123	0.0468857	0.0462429	0.0449283	0.0435678	0.0412853
0.0171202	0.0168325	0.0171932	0.0176462	0.0177293	0.0181872	0.0185803	0.0194753	0.0194803	0.0199158	0.0204569	0.0201035	0.0195352	0.0197754	0.0206042	0.0216482	0.0224925	0.02485	0.0246475	0.0256077	0.0249002	0.0247929	0.0242635	0.0244589	0.0248123	0.0254115	0.0254082	0.0257079	0.0245108	0.024293	0.0244823	0.0241347	0.0235877	0.0239518	0.0242283	0.0265386	0.029308	0.0307011	0.0329296	0.0345581	0.0351986	0.0362284	0.0365168	0.0371557	0.0369577	0.0357189	0.0352284	0.0342265	0.0331903	0.0314518
[truncated: 45 more columns]

## Sheet: Denmark
1.63645	1.68055	1.65356	1.62095	1.61179	1.11604	1.13407	1.17206	1.16325	1.15289	0.912993	0.899368	0.933082	0.926678	0.909141	0.62266	0.596722	0.585539	0.585591	0.553992	1.51876	1.51998	1.52836	1.42941	1.45011	1.25921	1.25412	1.31808	1.37115	1.38774	1.58476	1.61928	1.78487	1.76152	1.76611	1.7549	1.77146	1.64525	1.68941	1.75489	1.55805	1.65388	1.59041	1.56218	1.54881	0.476019	0.465154	0.466765	0.445426	0.44819
1.68055	1.69626	1.69646	1.68162	1.68083	1.13013	1.16725	1.19057	1.14756	1.17859	0.922053	0.930695	0.94913	0.965744	0.932921	0.641632	0.614569	0.602909	0.599496	0.582437	1.54532	1.55787	1.54977	1.48634	1.44946	1.25108	1.29238	1.34275	1.39325	1.403	1.59939	1.65281	1.82621	1.80268	1.78952	1.7962	1.80323	1.74027	1.7537	1.78783	1.56758	1.68318	1.62916	1.57358	1.58697	0.486232	0.475134	0.47678	0.454983	0.457807
1.65356	1.69646	1.64444	1.63619	1.64196	1.12919	1.1257	1.17879	1.14389	1.16726	0.911275	0.905479	0.950014	0.957354	0.949252	0.632058	0.598051	0.600818	0.574881	0.579209	1.52947	1.54818	1.4925	1.48754	1.4831	1.26168	1.26635	1.34271	1.37869	1.40935	1.57852	1.62708	1.78865	1.77542	1.7857	1.77724	1.76089	1.70741	1.72294	1.80013	1.54075	1.66762	1.59098	1.56519	1.52897	0.480242	0.469281	0.470907	0.449378	0.452167
1.62095	1.68162	1.63619	19.3572	19.5062	17.2029	1.12589	1.15719	1.14899	1.16409	0.901517	0.92178	0.930241	0.941976	0.926198	0.627954	0.605471	0.596106	0.582301	0.567804	1.64919	1.63888	1.63061	1.5896	1.57534	1.45332	1.48152	1.58619	1.62946	1.71514	1.90126	1.95406	2.11292	2.14347	2.12906	2.22057	2.21591	2.12518	2.11109	2.16915	2.11576	2.26088	2.17007	2.16402	2.05981	1.08589	1.05483	1.03519	1.01206	0.993392
1.61179	1.68083	1.64196	19.5062	19.7794	17.3982	1.14243	1.15781	1.12285	1.15931	0.917774	0.908437	0.949829	0.971835	0.917348	0.628211	0.597584	0.58554	0.584225	0.563395	1.63611	1.65769	1.6225	1.56571	1.57036	1.44463	1.47806	1.57969	1.63233	1.70971	1.89533	2.02542	2.16553	2.12994	2.13045	2.22546	2.24564	2.08157	2.13123	2.17931	2.08993	2.28116	2.19888	2.1334	2.07125	1.09316	1.06219	1.04398	1.02782	1.0103
1.11604	1.13013	1.12919	17.2029	17.3982	16.0546	1.48488	1.53866	1.52196	1.52877	1.26921	1.29467	1.31193	1.30861	1.26765	0.830967	0.795942	0.776862	0.763922	0.751489	0.536807	0.531255	0.523331	0.503156	0.515623	1.21167	1.23582	1.33886	1.3655	1.43385	1.86019	1.91413	2.0804	2.03566	2.06161	2.11519	2.11398	2.02513	2.03287	2.08286	2.23281	2.40029	2.32323	2.26769	2.21787	1.90263	1.8764	1.85184	1.78986	1.77646
1.13407	1.16725	1.1257	1.12589	1.14243	1.48488	8.02634	8.22983	8.16345	8.22326	8.01552	8.06133	8.23794	8.40555	8.12598	7.60832	0.805847	0.797923	0.780702	0.743095	0.442211	0.443295	0.43853	0.42423	0.423554	1.10229	1.14175	1.2226	1.24648	1.28726	1.72749	1.8023	1.97743	1.94451	1.93545	1.89446	1.87922	1.78342	1.84325	1.86298	1.89993	2.02582	1.96673	1.92325	1.87891	1.5203	1.49317	1.51718	1.45508	1.43503
1.17206	1.19057	1.17879	1.15719	1.15781	1.53866	8.22983	8.50699	8.40208	8.44769	8.22646	8.26395	8.4663	8.6186	8.34654	7.81001	0.806007	0.820765	0.78471	0.780219	0.454245	0.457006	0.444271	0.440633	0.437283	1.17485	1.18585	1.22685	1.30863	1.35223	1.82695	1.86773	1.97637	1.97393	1.99033	1.98275	1.91045	1.86375	1.84924	1.9101	1.94475	2.06696	2.0076	1.96411	1.97873	1.55825	1.53658	1.53169	1.45976	1.46426
1.16325	1.14756	1.14389	1.14899	1.12285	1.52196	8.16345	8.40208	8.30301	8.3841	8.13252	8.17201	8.37359	8.51642	8.22863	7.71731	0.807768	0.812933	0.779486	0.767519	0.449404	0.444877	0.436001	0.430215	0.423885	1.14009	1.14226	1.25157	1.28773	1.30936	1.75261	1.86786	2.00741	1.96631	1.96409	1.94607	1.94494	1.80307	1.83456	1.88129	1.93891	2.07072	1.9733	1.93949	1.88486	1.57033	1.52389	1.5296	1.44024	1.44983
1.15289	1.17859	1.16726	1.16409	1.15931	1.52877	8.22326	8.44769	8.3841	8.45048	8.25227	8.26388	8.43633	8.57437	8.32397	7.79677	0.824407	0.810429	0.783359	0.765453	0.451553	0.453553	0.442918	0.438917	0.431944	1.16218	1.17927	1.24513	1.29537	1.3233	1.8023	1.8845	2.00878	1.98092	1.96798	1.98725	1.92633	1.84969	1.83697	1.90812	1.95119	2.11208	1.95116	1.9554	1.95031	1.56207	1.55011	1.50005	1.46181	1.48623
0.912993	0.922053	0.911275	0.901517	0.917774	1.26921	8.01552	8.22646	8.13252	8.25227	8.45108	8.55203	8.76347	8.89211	8.57403	8.11024	1.0667	1.05357	1.03926	0.979646	0.496167	0.493224	0.477236	0.476446	0.467539	0.506304	0.512249	0.547683	0.574034	0.593598	1.75996	1.80438	1.95558	1.93776	1.96911	2.00092	1.9994	1.89504	1.89375	1.97052	1.97266	2.11248	2.02379	1.98513	1.96935	1.74285	1.73917	1.74546	1.63236	1.6622
0.899368	0.930695	0.905479	0.92178	0.908437	1.29467	8.06133	8.26395	8.17201	8.26388	8.55203	8.59872	8.81119	8.94101	8.63428	8.16875	1.04165	1.04962	1.00885	0.977162	0.505477	0.511753	0.488984	0.48925	0.479541	0.505605	0.514214	0.554057	0.574475	0.598076	1.73597	1.83562	1.99645	1.99294	1.93833	2.02053	1.98081	1.92149	1.89998	2.00185	1.99548	2.13537	2.03543	2.01393	1.97561	1.79338	1.70043	1.7401	1.63656	1.66406
0.933082	0.94913	0.950014	0.930241	0.949829	1.31193	8.23794	8.4663	8.37359	8.43633	8.76347	8.81119	8.98634	9.16653	8.85063	8.37618	1.07182	1.08256	1.03508	1.02708	0.503226	0.512641	0.504229	0.490354	0.484374	0.515319	0.526567	0.567357	0.591779	0.612998	1.79359	1.84473	2.01662	2.01834	2.01446	2.07931	2.04906	1.92587	1.96211	2.04152	2.02621	2.17482	2.08475	2.07253	2.0141	1.81065	1.72951	1.77836	1.70396	1.67692
0.926678	0.965744	0.957354	0.941976	0.971835	1.30861	8.40555	8.6186	8.51642	8.57437	8.89211	8.94101	9.16653	9.33937	9.01968	8.47594	1.10892	1.10327	1.0596	1.03459	0.513391	0.51971	0.503184	0.507238	0.488716	0.530838	0.538142	0.569243	0.602088	0.624296	1.80713	1.91337	2.04857	2.03823	2.0259	2.10291	2.07895	1.96748	1.98362	2.08079	2.06835	2.23005	2.1215	2.11656	2.02042	1.81629	1.79973	1.80111	1.73866	1.74707
0.909141	0.932921	0.949252	0.926198	0.917348	1.26765	8.12598	8.34654	8.22863	8.32397	8.57403	8.63428	8.85063	9.01968	8.67932	8.22325	1.05068	1.07578	1.03218	0.984611	0.502523	0.500169	0.498648	0.477809	0.471161	0.507131	0.517277	0.5557	0.581167	0.607555	1.7928	1.83928	1.98311	1.94343	1.96178	2.04004	2.01732	1.91271	1.91552	2.00817	1.98383	2.14466	2.07334	2.03426	1.94973	1.80649	1.72041	1.75331	1.68547	1.67722
0.62266	0.641632	0.632058	0.627954	0.628211	0.830967	7.60832	7.81001	7.71731	7.79677	8.11024	8.16875	8.37618	8.47594	8.22325	8.83752	1.49451	1.48102	1.44094	1.37746	0.914776	0.899108	0.880557	0.885691	0.86102	0.825911	0.864715	0.906587	0.939374	0.99215	0.823461	0.849654	0.917367	0.907729	0.893013	1.88779	1.86141	1.79461	1.78118	1.86791	2.07328	2.22478	2.16603	2.09238	2.05526	1.80255	1.78952	1.78422	1.70784	1.71418
0.596722	0.614569	0.598051	0.605471	0.597584	0.795942	0.805847	0.806007	0.807768	0.824407	1.0667	1.04165	1.07182	1.10892	1.05068	1.49451	17.8631	15.381	14.2349	1.30657	0.90459	0.896396	0.902302	0.895914	0.85397	0.989362	0.933943	1.05131	1.14719	1.16736	1.19436	1.19842	1.28162	1.29099	1.28099	2.35222	2.37165	2.29654	2.25005	2.38685	2.69564	2.90846	2.84332	2.73152	2.70248	2.56688	2.48321	2.54441	2.36193	2.39891
0.585539	0.602909	0.600818	0.596106	0.58554	0.776862	0.797923	0.820765	0.812933	0.810429	1.05357	1.04962	1.08256	1.10327	1.07578	1.48102	15.381	13.2856	12.3075	1.42283	1.01265	1.01961	0.989872	0.973743	0.968789	1.07055	1.05427	1.17973	1.2328	1.23861	1.27979	1.31974	1.39524	1.39425	1.40834	2.47736	2.52302	2.40375	2.42476	2.49489	2.8162	3.06861	2.93162	2.9039	2.82913	2.673	2.56187	2.63443	2.44493	2.51481
0.585591	0.599496	0.574881	0.582301	0.584225	0.763922	0.780702	0.78471	0.779486	0.783359	1.03926	1.00885	1.03508	1.0596	1.03218	1.44094	14.2349	12.3075	11.3554	1.39995	1.03698	1.00547	0.967206	0.988204	0.962194	1.03578	1.04632	1.15735	1.23852	1.29427	1.27971	1.32189	1.42053	1.41373	1.38	2.47538	2.4607	2.39402	2.35879	2.47644	2.7795	2.98107	2.89863	2.84191	2.7965	2.61554	2.53018	2.55104	2.43965	2.426
0.553992	0.582437	0.579209	0.567804	0.563395	0.751489	0.743095	0.780219	0.767519	0.765453	0.979646	0.977162	1.02708	1.03459	0.984611	1.37746	1.30657	1.42283	1.39995	5.20424	4.01608	4.16889	4.14025	3.91943	3.70891	3.46774	3.11193	2.93522	2.67767	2.47505	1.93809	2.01913	2.17909	2.17342	2.17627	2.36291	2.37119	2.24637	2.29312	2.33823	2.59112	2.83535	2.7141	2.67447	2.59491	2.34125	2.31374	2.29529	2.19127	2.16276
1.51876	1.54532	1.52947	1.64919	1.63611	0.536807	0.442211	0.454245	0.449404	0.451553	0.496167	0.505477	0.503226	0.513391	0.502523	0.914776	0.90459	1.01265	1.03698	4.01608	4.12836	4.26499	4.24078	4.05985	3.84654	3.64707	3.38824	3.36945	3.18133	3.02408	2.34581	2.41921	2.6312	2.64108	2.61342	1.91384	1.9155	1.81887	1.83832	1.96121	1.87984	2.04527	1.96046	1.94794	1.90202	1.86066	1.80863	1.80241	1.71096	1.71537
1.51998	1.55787	1.54818	1.63888	1.65769	0.531255	0.443295	0.457006	0.444877	0.453553	0.493224	0.511753	0.512641	0.51971	0.500169	0.899108	0.896396	1.01961	1.00547	4.16889	4.26499	4.35595	4.36004	4.15646	3.94759	3.77714	3.45697	3.37531	3.19634	3.0645	2.34922	2.39052	2.6338	2.61894	2.63791	1.92324	1.90977	1.78784	1.84659	1.872	1.86044	2.0286	1.91189	1.88718	1.86743	1.81213	1.75748	1.76709	1.7028	1.71419
1.52836	1.54977	1.4925	1.63061	1.6225	0.523331	0.43853	0.444271	0.436001	0.442918	0.477236	0.488984	0.504229	0.503184	0.498648	0.880557	0.902302	0.989872	0.967206	4.14025	4.24078	4.36004	4.25291	4.11565	3.91268	3.6971	3.46063	3.34515	3.18535	3.02739	2.32057	2.43436	2.58034	2.57819	2.60277	1.87316	1.88625	1.78685	1.7858	1.81598	1.84455	1.98718	1.90606	1.87913	1.81826	1.78575	1.76778	1.77058	1.65222	1.66658
1.42941	1.48634	1.48754	1.5896	1.56571	0.503156	0.42423	0.440633	0.430215	0.438917	0.476446	0.48925	0.490354	0.507238	0.477809	0.885691	0.895914	0.973743	0.988204	3.91943	4.05985	4.15646	4.11565	3.89895	3.7713	3.56834	3.27123	3.25915	3.10661	2.94518	2.26217	2.34449	2.54919	2.50488	2.52655	1.86846	1.86869	1.76797	1.80294	1.84963	1.81998	1.97787	1.89792	1.88613	1.85119	1.78894	1.73945	1.7418	1.68756	1.66514
1.45011	1.44946	1.4831	1.57534	1.57036	0.515623	0.423554	0.437283	0.423885	0.431944	0.467539	0.479541	0.484374	0.488716	0.471161	0.86102	0.85397	0.968789	0.962194	3.70891	3.84654	3.94759	3.91268	3.7713	3.51792	3.42365	3.1865	3.09147	2.96141	2.88709	2.21734	2.30189	2.51056	2.46871	2.48104	1.88269	1.87441	1.78809	1.77391	1.88009	1.84841	1.99245	1.89951	1.90411	1.85862	1.78883	1.72258	1.76856	1.66345	1.6745
1.25921	1.25108	1.26168	1.45332	1.44463	1.21167	1.10229	1.17485	1.14009	1.16218	0.506304	0.505605	0.515319	0.530838	0.507131	0.825911	0.989362	1.07055	1.03578	3.46774	3.64707	3.77714	3.6971	3.56834	3.42365	3.3348	3.13763	3.09473	2.91612	2.82091	2.26151	2.3328	2.53879	2.50985	2.5036	1.95532	1.94323	1.865	1.85538	1.92874	2.11533	2.29516	2.1714	2.15096	2.10116	1.78415	1.75546	1.75335	1.65415	1.69614
1.25412	1.29238	1.26635	1.48152	1.47806	1.23582	1.14175	1.18585	1.14226	1.17927	0.512249	0.514214	0.526567	0.538142	0.517277	0.864715	0.933943	1.05427	1.04632	3.11193	3.38824	3.45697	3.46063	3.27123	3.1865	3.13763	2.9279	2.96794	2.81455	2.78446	2.2409	2.30238	2.5133	2.47056	2.44073	2.01885	2.01417	1.91448	1.91897	1.98247	2.16692	2.35651	2.24275	2.17509	2.15061	1.85339	1.83625	1.81601	1.71775	1.72962
1.31808	1.34275	1.34271	1.58619	1.57969	1.33886	1.2226	1.22685	1.25157	1.24513	0.547683	0.554057	0.567357	0.569243	0.5557	0.906587	1.05131	1.17973	1.15735	2.93522	3.36945	3.37531	3.34515	3.25915	3.09147	3.09473	2.96794	3.07008	2.9564	2.89933	2.33088	2.36853	2.63279	2.61547	2.61456	2.22611	2.17387	2.10276	2.09626	2.15461	2.37972	2.5381	2.44061	2.38465	2.37913	2.03714	1.95907	1.9699	1.89504	1.91441
1.37115	1.39325	1.37869	1.62946	1.63233	1.3655	1.24648	1.30863	1.28773	1.29537	0.574034	0.574475	0.591779	0.602088	0.581167	0.939374	1.14719	1.2328	1.23852	2.67767	3.18133	3.19634	3.18535	3.10661	2.96141	2.91612	2.81455	2.9564	2.89577	2.89297	2.38195	2.47538	2.61098	2.65269	2.63991	2.3374	2.32524	2.21392	2.23766	2.29262	2.5175	2.70044	2.56615	2.53449	2.50828	2.15645	2.09342	2.10071	1.99871	2.01104
1.38774	1.403	1.40935	1.71514	1.70971	1.43385	1.28726	1.35223	1.30936	1.3233	0.593598	0.598076	0.612998	0.624296	0.607555	0.99215	1.16736	1.23861	1.29427	2.47505	3.02408	3.0645	3.02739	2.94518	2.88709	2.82091	2.78446	2.89933	2.89297	2.92184	2.43895	2.49396	2.66999	2.69597	2.68868	2.44153	2.4433	2.31692	2.33503	2.42505	2.61073	2.80882	2.6873	2.65129	2.59869	2.26504	2.21997	2.19614	2.10536	2.08919
1.58476	1.59939	1.57852	1.90126	1.89533	1.86019	1.72749	1.82695	1.75261	1.8023	1.75996	1.73597	1.79359	1.80713	1.7928	0.823461	1.19436	1.27979	1.27971	1.93809	2.34581	2.34922	2.32057	2.26217	2.21734	2.26151	2.2409	2.33088	2.38195	2.43895	2.31074	2.38731	2.55598	2.55739	2.57247	2.52564	2.48276	2.38848	2.41791	2.49153	2.67487	2.86293	2.76973	2.72961	2.67042	2.52718	2.48217	2.46419	2.36871	2.34317
1.61928	1.65281	1.62708	1.95406	2.02542	1.91413	1.8023	1.86773	1.86786	1.8845	1.80438	1.83562	1.84473	1.91337	1.83928	0.849654	1.19842	1.31974	1.32189	2.01913	2.41921	2.39052	2.43436	2.34449	2.30189	2.3328	2.30238	2.36853	2.47538	2.49396	2.38731	2.45533	2.68594	2.66419	2.67537	2.6438	2.61623	2.4555	2.48192	2.57633	2.77656	2.94357	2.85017	2.79666	2.74155	2.62034	2.55	2.58395	2.45972	2.46733
1.78487	1.82621	1.78865	2.11292	2.16553	2.0804	1.97743	1.97637	2.00741	2.00878	1.95558	1.99645	2.01662	2.04857	1.98311	0.917367	1.28162	1.39524	1.42053	2.17909	2.6312	2.6338	2.58034	2.54919	2.51056	2.53879	2.5133	2.63279	2.61098	2.66999	2.55598	2.68594	2.91391	2.87722	2.87378	2.82469	2.79877	2.67721	2.69954	2.80438	2.9854	3.19647	3.07926	3.02202	2.98511	2.8086	2.75324	2.78557	2.61226	2.6191
1.76152	1.80268	1.77542	2.14347	2.12994	2.03566	1.94451	1.97393	1.96631	1.98092	1.93776	1.99294	2.01834	2.03823	1.94343	0.907729	1.29099	1.39425	1.41373	2.17342	2.64108	2.61894	2.57819	2.50488	2.46871	2.50985	2.47056	2.61547	2.65269	2.69597	2.55739	2.66419	2.87722	2.88067	2.87848	2.82144	2.8306	2.65604	2.66995	2.79948	2.97971	3.19874	3.04312	3.00426	2.93508	2.83247	2.72482	2.74649	2.60586	2.63103
1.76611	1.78952	1.7857	2.12906	2.13045	2.06161	1.93545	1.99033	1.96409	1.96798	1.96911	1.93833	2.01446	2.0259	1.96178	0.893013	1.28099	1.40834	1.38	2.17627	2.61342	2.63791	2.60277	2.52655	2.48104	2.5036	2.44073	2.61456	2.63991	2.68868	2.57247	2.67537	2.87378	2.87848	2.87567	2.81674	2.79206	2.66466	2.70513	2.75356	3.01034	3.18131	3.04778	3.02029	2.95209	2.81434	2.747	2.74654	2.5952	2.58989
1.7549	1.7962	1.77724	2.22057	2.22546	2.11519	1.89446	1.98275	1.94607	1.98725	2.00092	2.02053	2.07931	2.10291	2.04004	1.88779	2.35222	2.47736	2.47538	2.36291	1.91384	1.92324	1.87316	1.86846	1.88269	1.95532	2.01885	2.22611	2.3374	2.44153	2.52564	2.6438	2.82469	2.82144	2.81674	3.15374	3.09231	2.92735	2.96395	3.05934	3.25203	3.46688	3.33743	3.28496	3.26294	2.98984	2.87102	2.89818	2.77949	2.78487
1.77146	1.80323	1.76089	2.21591	2.24564	2.11398	1.87922	1.91045	1.94494	1.92633	1.9994	1.98081	2.04906	2.07895	2.01732	1.86141	2.37165	2.52302	2.4607	2.37119	1.9155	1.90977	1.88625	1.86869	1.87441	1.94323	2.01417	2.17387	2.32524	2.4433	2.48276	2.61623	2.79877	2.8306	2.79206	3.09231	3.04881	2.91232	2.94838	3.06824	3.21273	3.481	3.31649	3.24875	3.20584	2.9219	2.87316	2.89184	2.76181	2.75042
1.64525	1.74027	1.70741	2.12518	2.08157	2.02513	1.78342	1.86375	1.80307	1.84969	1.89504	1.92149	1.92587	1.96748	1.91271	1.79461	2.29654	2.40375	2.39402	2.24637	1.81887	1.78784	1.78685	1.76797	1.78809	1.865	1.91448	2.10276	2.21392	2.31692	2.38848	2.4555	2.67721	2.65604	2.66466	2.92735	2.91232	2.79362	2.81006	2.89999	3.07321	3.28347	3.17332	3.11683	3.05793	2.81066	2.75373	2.71862	2.61253	2.6369
1.68941	1.7537	1.72294	2.11109	2.13123	2.03287	1.84325	1.84924	1.83456	1.83697	1.89375	1.89998	1.96211	1.98362	1.91552	1.78118	2.25005	2.42476	2.35879	2.29312	1.83832	1.84659	1.7858	1.80294	1.77391	1.85538	1.91897	2.09626	2.23766	2.33503	2.41791	2.48192	2.69954	2.66995	2.70513	2.96395	2.94838	2.81006	2.84141	2.94728	3.09765	3.30067	3.20059	3.13297	3.07749	2.83551	2.75543	2.73726	2.63799	2.65498
1.75489	1.78783	1.80013	2.16915	2.17931	2.08286	1.86298	1.9101	1.88129	1.90812	1.97052	2.00185	2.04152	2.08079	2.00817	1.86791	2.38685	2.49489	2.47644	2.33823	1.96121	1.872	1.81598	1.84963	1.88009	1.92874	1.98247	2.15461	2.29262	2.42505	2.49153	2.57633	2.80438	2.79948	2.75356	3.05934	3.06824	2.89999	2.94728	3.03754	3.19836	3.4278	3.30724	3.27232	3.19754	2.93949	2.83253	2.89091	2.73716	2.75122
1.55805	1.56758	1.54075	2.11576	2.08993	2.23281	1.89993	1.94475	1.93891	1.95119	1.97266	1.99548	2.02621	2.06835	1.98383	2.07328	2.69564	2.8162	2.7795	2.59112	1.87984	1.86044	1.84455	1.81998	1.84841	2.11533	2.16692	2.37972	2.5175	2.61073	2.67487	2.77656	2.9854	2.97971	3.01034	3.25203	3.21273	3.07321	3.09765	3.19836	3.45022	3.66517	3.56571	3.45343	3.41234	3.18742	3.08016	3.10358	2.95282	2.97558
1.65388	1.68318	1.66762	2.26088	2.28116	2.40029	2.02582	2.06696	2.07072	2.11208	2.11248	2.13537	2.17482	2.23005	2.14466	2.22478	2.90846	3.06861	2.98107	2.83535	2.04527	2.0286	1.98718	1.97787	1.99245	2.29516	2.35651	2.5381	2.70044	2.80882	2.86293	2.94357	3.19647	3.19874	3.18131	3.46688	3.481	3.28347	3.30067	3.4278	3.66517	3.96907	3.81143	3.75896	3.67742	3.42894	3.26496	3.30622	3.17281	3.17379
1.59041	1.62916	1.59098	2.17007	2.19888	2.32323	1.96673	2.0076	1.9733	1.95116	2.02379	2.03543	2.08475	2.1215	2.07334	2.16603	2.84332	2.93162	2.89863	2.7141	1.96046	1.91189	1.90606	1.89792	1.89951	2.1714	2.24275	2.44061	2.56615	2.6873	2.76973	2.85017	3.07926	3.04312	3.04778	3.33743	3.31649	3.17332	3.20059	3.30724	3.56571	3.81143	3.67204	3.60427	3.55906	3.27339	3.18253	3.19733	3.06938	3.05437
1.56218	1.57358	1.56519	2.16402	2.1334	2.26769	1.92325	1.96411	1.93949	1.9554	1.98513	2.01393	2.07253	2.11656	2.03426	2.09238	2.73152	2.9039	2.84191	2.67447	1.94794	1.88718	1.87913	1.88613	1.90411	2.15096	2.17509	2.38465	2.53449	2.65129	2.72961	2.79666	3.02202	3.00426	3.02029	3.28496	3.24875	3.11683	3.13297	3.27232	3.45343	3.75896	3.60427	3.55703	3.47517	3.24126	3.13047	3.11587	3.02822	3.01223
1.54881	1.58697	1.52897	2.05981	2.07125	2.21787	1.87891	1.97873	1.88486	1.95031	1.96935	1.97561	2.0141	2.02042	1.94973	2.05526	2.70248	2.82913	2.7965	2.59491	1.90202	1.86743	1.81826	1.85119	1.85862	2.10116	2.15061	2.37913	2.50828	2.59869	2.67042	2.74155	2.98511	2.93508	2.95209	3.26294	3.20584	3.05793	3.07749	3.19754	3.41234	3.67742	3.55906	3.47517	3.42289	3.15483	3.08935	3.06708	2.95865	2.92863
0.476019	0.486232	0.480242	1.08589	1.09316	1.90263	1.5203	1.55825	1.57033	1.56207	1.74285	1.79338	1.81065	1.81629	1.80649	1.80255	2.56688	2.673	2.61554	2.34125	1.86066	1.81213	1.78575	1.78894	1.78883	1.78415	1.85339	2.03714	2.15645	2.26504	2.52718	2.62034	2.8086	2.83247	2.81434	2.98984	2.9219	2.81066	2.83551	2.93949	3.18742	3.42894	3.27339	3.24126	3.15483	3.05631	2.98287	2.98355	2.85183	2.85839
0.465154	0.475134	0.469281	1.05483	1.06219	1.8764	1.49317	1.53658	1.52389	1.55011	1.73917	1.70043	1.72951	1.79973	1.72041	1.78952	2.48321	2.56187	2.53018	2.31374	1.80863	1.75748	1.76778	1.73945	1.72258	1.75546	1.83625	1.95907	2.09342	2.21997	2.48217	2.55	2.75324	2.72482	2.747	2.87102	2.87316	2.75373	2.75543	2.83253	3.08016	3.26496	3.18253	3.13047	3.08935	2.98287	2.90442	2.92437	2.77862	2.84143
0.466765	0.47678	0.470907	1.03519	1.04398	1.85184	1.51718	1.53169	1.5296	1.50005	1.74546	1.7401	1.77836	1.80111	1.75331	1.78422	2.54441	2.63443	2.55104	2.29529	1.80241	1.76709	1.77058	1.7418	1.76856	1.75335	1.81601	1.9699	2.10071	2.19614	2.46419	2.58395	2.78557	2.74649	2.74654	2.89818	2.89184	2.71862	2.73726	2.89091	3.10358	3.30622	3.19733	3.11587	3.06708	2.98355	2.92437	2.88804	2.77749	2.82908
0.445426	0.454983	0.449378	1.01206	1.02782	1.78986	1.45508	1.45976	1.44024	1.46181	1.63236	1.63656	1.70396	1.73866	1.68547	1.70784	2.36193	2.44493	2.43965	2.19127	1.71096	1.7028	1.65222	1.68756	1.66345	1.65415	1.71775	1.89504	1.99871	2.10536	2.36871	2.45972	2.61226	2.60586	2.5952	2.77949	2.76181	2.61253	2.63799	2.73716	2.95282	3.17281	3.06938	3.02822	2.95865	2.85183	2.77862	2.77749	2.68873	2.67419
0.44819	0.457807	0.452167	0.993392	1.0103	1.77646	1.43503	1.46426	1.44983	1.48623	1.6622	1.66406	1.67692	1.74707	1.67722	1.71418	2.39891	2.51481	2.426	2.16276	1.71537	1.71419	1.66658	1.66514	1.6745	1.69614	1.72962	1.91441	2.01104	2.08919	2.34317	2.46733	2.6191	2.63103	2.58989	2.78487	2.75042	2.6369	2.65498	2.75122	2.97558	3.17379	3.05437	3.01223	2.92863	2.85839	2.84143	2.82908	2.67419	2.73924
0.444695	0.454236	0.44864	0.979327	0.991383	0.944513	0.622765	0.639134	0.631213	0.63896	1.22085	1.25818	1.27639	1.29338	1.25627	1.53179	2.27892	2.31546	2.27657	1.93896	1.6369	1.60075	1.58109	1.56829	1.58097	1.64296	1.68716	1.82968	1.93796	2.01336	2.05607	2.1153	2.26991	2.2852	2.26167	2.72789	2.674	2.56921	2.54825	2.71658	2.87244	3.13585	3.03255	2.95548	2.91486	2.98655	2.85036	2.81081	2.74536	2.76076
0.44661	0.456192	0.450572	0.984173	0.993035	0.934834	0.617898	0.633972	0.626322	0.631607	1.22175	1.24909	1.26336	1.26874	1.25386	1.52837	2.25747	2.32793	2.27637	1.94452	1.64768	1.58443	1.60281	1.56277	1.58549	1.62843	1.68448	1.84367	1.92849	2.03599	2.01196	2.09241	2.26406	2.26338	2.26228	2.69691	2.72385	2.58827	2.58133	2.6829	2.90357	3.12112	2.98803	2.97236	2.89982	2.93516	2.88761	2.89097	2.77247	2.71023
0.439352	0.448779	0.44325	1.00308	1.00925	0.952229	0.611199	0.628925	0.622312	0.626386	1.21914	1.23191	1.26763	1.26804	1.23382	1.4967	2.22509	2.29572	2.25194	1.9554	1.58841	1.54588	1.54784	1.55025	1.55023	1.58141	1.63768	1.79442	1.9078	2.00057	1.9814	2.06799	2.24549	2.2429	2.21077	2.65559	2.64525	2.49844	2.52435	2.63353	2.80826	3.0469	2.95472	2.88343	2.85572	2.89884	2.82387	2.82335	2.68591	2.7055
0.431946	0.441213	0.435778	0.967642	0.97899	0.927418	0.596191	0.613333	0.604715	0.609415	1.19014	1.19942	1.21429	1.26815	1.20173	1.45262	2.20194	2.30058	2.23867	1.93065	1.56708	1.53294	1.52253	1.51044	1.52481	1.55216	1.61304	1.74701	1.85172	1.96463	1.95768	2.01213	2.19386	2.18786	2.18194	2.60031	2.58046	2.46402	2.45754	2.56139	2.79341	3.01778	2.89675	2.85095	2.79102	2.84687	2.7464	2.7583	2.64655	2.65919
0.437834	0.447228	0.441719	0.97874	0.986963	0.937289	0.604347	0.622497	0.616666	0.618382	1.20169	1.22464	1.24377	1.26869	1.23168	1.46608	2.19422	2.27806	2.2218	1.94025	1.55	1.52991	1.52627	1.49952	1.52903	1.57687	1.62255	1.77237	1.86957	1.96173	1.983	2.031	2.21364	2.19449	2.19193	2.65762	2.60341	2.47535	2.51012	2.60376	2.82526	3.03953	2.9256	2.87835	2.80451	2.84673	2.77172	2.78673	2.66769	2.69039
0.42889	0.438092	0.432696	0.833835	0.834904	0.796681	0.649378	0.665363	0.658864	0.665145	0.669744	0.674875	0.689311	0.699502	0.677992	1.21299	1.93458	1.98995	1.93031	1.64122	1.5506	1.50847	1.4984	1.46348	1.47849	1.49579	1.53631	1.65515	1.76322	1.83419	1.81488	1.88747	2.04214	2.02747	1.99631	2.13043	2.1203	2.02544	2.05371	2.08894	2.66604	2.86745	2.74637	2.67843	2.59334	2.75755	2.63139	2.65154	2.5648	2.52896
0.420833	0.429862	0.424567	0.814604	0.825604	0.788843	0.635702	0.65198	0.645977	0.652845	0.657957	0.662301	0.678339	0.688772	0.665205	1.20087	1.90164	1.95632	1.88114	1.60755	1.48312	1.44528	1.43475	1.41527	1.41662	1.42247	1.46956	1.60809	1.69235	1.75809	1.75405	1.83212	1.95736	1.95298	1.93785	2.06669	2.05459	1.94893	1.95623	2.05249	2.60176	2.75894	2.63985	2.567	2.57718	2.64041	2.55606	2.57743	2.41766	2.43497
0.430043	0.43927	0.433859	0.813954	0.823494	0.782806	0.64031	0.65775	0.651038	0.655975	0.662678	0.663855	0.681184	0.691947	0.669029	1.21287	1.9472	1.95618	1.91594	1.62399	1.49037	1.46796	1.45098	1.41454	1.43919	1.4392	1.50021	1.6387	1.69981	1.79837	1.7634	1.84544	1.95507	1.94649	1.96294	2.05667	2.05234	1.96856	1.96892	2.05796	2.58569	2.76165	2.63965	2.60535	2.58268	2.67339	2.60831	2.59589	2.46341	2.45675
0.42687	0.436028	0.430657	0.799271	0.79339	0.762914	0.635235	0.651176	0.643001	0.649088	0.65362	0.657855	0.6734	0.684706	0.664208	1.20242	1.89356	1.91517	1.86121	1.58817	1.43938	1.44789	1.393	1.40696	1.41551	1.42251	1.43686	1.58501	1.6721	1.74386	1.71307	1.77721	1.91497	1.90895	1.91435	2.00052	2.00652	1.90308	1.92465	1.98845	2.51966	2.70111	2.61365	2.58964	2.48204	2.55833	2.50649	2.57454	2.43384	2.45467
0.447924	0.457534	0.451898	0.81819	0.829695	0.788726	0.650404	0.668343	0.659942	0.666835	0.671134	0.675146	0.692599	0.703518	0.680241	1.24212	1.98252	2.00494	1.94826	1.67278	1.52739	1.4971	1.47094	1.46413	1.47501	1.47908	1.51023	1.63092	1.7159	1.8089	1.77871	1.88607	1.99733	1.98393	1.97818	2.11506	2.08403	1.97771	1.9804	2.06504	2.65203	2.79005	2.6664	2.66174	2.62731	2.71549	2.66333	2.63364	2.54406	2.5708
0.475907	0.486118	0.48013	0.624903	0.627855	0.613205	0.639257	0.6584	0.650084	0.656047	0.660784	0.664448	0.679196	0.691142	0.668841	0.669855	1.4888	1.51938	1.48585	1.48394	1.77189	1.76964	1.74158	1.72448	1.66924	1.78749	1.7691	1.85852	1.94256	1.96793	1.85879	1.93122	2.08156	2.08377	2.08214	2.10384	2.09703	1.98345	2.01748	2.07824	2.21702	2.37382	2.26764	2.25713	2.19946	2.77975	2.70355	2.72879	2.61305	2.57788
0.486989	0.497437	0.49131	0.586734	0.589083	0.58114	0.609673	0.625784	0.618047	0.624251	0.62925	0.63258	0.647384	0.657867	0.636938	0.637203	1.26325	1.28239	1.24859	1.24745	1.55242	1.5149	1.50771	1.48221	1.47346	1.52864	1.525	1.62526	1.66688	1.70975	1.5906	1.65316	1.78701	1.78708	1.77275	1.78253	1.77494	1.67676	1.69545	1.7707	1.87054	1.99012	1.93825	1.8965	1.87444	2.49286	2.40608	2.43079	2.29875	2.34696
0.465985	0.475982	0.470119	0.537711	0.537237	0.532921	0.5555	0.571931	0.565527	0.57055	0.574426	0.578471	0.591823	0.602137	0.582103	0.581652	1.0246	1.04259	1.01086	1.03265	1.32181	1.30797	1.27015	1.26842	1.24013	1.28699	1.29257	1.38485	1.41934	1.45369	1.3279	1.40614	1.47838	1.49024	1.47511	1.48354	1.45371	1.3944	1.41804	1.45582	1.55914	1.65644	1.58725	1.57461	1.55028	2.16338	2.13024	2.09079	1.98032	2.01707
0.437103	0.446481	0.440981	0.49359	0.493261	0.487774	0.504638	0.51877	0.51244	0.518131	0.522015	0.524459	0.536551	0.545678	0.527297	0.527624	0.840075	0.853162	0.830587	0.834347	1.08998	1.10463	1.09082	1.06387	1.02665	1.07733	1.09163	1.14799	1.18596	1.22484	1.11268	1.14119	1.24421	1.23584	1.21529	1.21577	1.21554	1.15686	1.16565	1.20707	1.28861	1.3823	1.31844	1.31612	1.27385	1.86571	1.8135	1.83601	1.70331	1.69816
0.402593	0.411231	0.406165	0.444615	0.444473	0.440985	0.456926	0.468991	0.463221	0.467824	0.471182	0.47434	0.48539	0.49325	0.476615	0.476824	0.702713	0.711606	0.690633	0.681541	0.906	0.906127	0.904145	0.889566	0.867339	0.905687	0.904976	0.949996	1.00077	1.01751	0.93219	0.949963	1.01545	1.03155	1.02863	1.00992	1.00328	0.952414	0.9719	0.998652	1.0504	1.12767	1.10356	1.07517	1.06614	1.64429	1.51411	1.56917	1.50914	1.49961
0.375211	0.383261	0.37854	0.391211	0.391765	0.390366	0.392268	0.403304	0.398483	0.401933	0.405549	0.407945	0.417197	0.424143	0.410502	0.410019	0.561567	0.576468	0.563177	0.827444	0.801004	0.809358	0.800261	0.778279	0.753212	0.899825	0.878975	0.919187	0.909731	0.914432	0.888478	0.913128	0.990957	0.987331	1.00074	0.892368	0.90116	0.862569	0.857193	0.894525	0.935274	1.0133	0.970592	0.968565	0.926496	0.90544	0.877787	0.900011	0.834335	0.851775
0.333704	0.340864	0.336665	0.344467	0.344952	0.34543	0.348147	0.357881	0.353487	0.357111	0.359621	0.361777	0.370207	0.376744	0.364092	0.364171	0.461895	0.469687	0.459009	0.630725	0.615665	0.623451	0.612077	0.600037	0.58011	0.717858	0.696689	0.710306	0.737017	0.736676	0.713841	0.743189	0.800168	0.789625	0.791844	0.716715	0.723091	0.69501	0.694328	0.722635	0.764021	0.808755	0.789562	0.785394	0.760427	0.73974	0.721439	0.72424	0.683156	0.686826
0.316115	0.322897	0.318919	0.326498	0.32562	0.327107	0.327372	0.336123	0.332101	0.335402	0.338034	0.340104	0.348044	0.353729	0.342136	0.342441	0.408539	0.416319	0.406592	0.526883	0.518334	0.526419	0.520617	0.503074	0.488776	0.618083	0.599855	0.628281	0.648698	0.656445	0.630573	0.644393	0.6895	0.702665	0.687772	0.638791	0.633521	0.615638	0.617582	0.641415	0.675281	0.728336	0.700174	0.680249	0.679364	0.648352	0.639555	0.644588	0.607471	0.606748
0.298023	0.304417	0.300667	0.302568	0.30246	0.303626	0.307478	0.315946	0.312146	0.31532	0.317441	0.319434	0.326849	0.332366	0.321354	0.32157	0.368887	0.374401	0.363133	0.45093	0.446943	0.448582	0.441494	0.430538	0.420382	0.550836	0.531154	0.551911	0.569408	0.570796	0.552732	0.591528	0.619509	0.630127	0.611574	0.571106	0.555367	0.541126	0.545035	0.56892	0.595396	0.64687	0.609477	0.609424	0.587501	0.572929	0.564189	0.565167	0.538735	0.530142
0.291701	0.29796	0.294289	0.296706	0.296128	0.296932	0.300627	0.308905	0.30503	0.308146	0.310325	0.31236	0.319586	0.324998	0.314256	0.314324	0.34181	0.345743	0.336745	0.397607	0.398509	0.40072	0.39481	0.386398	0.375533	0.492922	0.483149	0.513538	0.531708	0.539405	0.51223	0.5372	0.583756	0.579194	0.571482	0.530314	0.529628	0.510157	0.505146	0.515836	0.559808	0.59192	0.574058	0.563133	0.552542	0.53871	0.518981	0.531907	0.506281	0.499441
0.274539	0.28043	0.276975	0.276165	0.275821	0.27688	0.280145	0.287823	0.284432	0.287176	0.28929	0.291087	0.297775	0.302823	0.292885	0.292826	0.280774	0.292647	0.286689	0.290818	0.30681	0.304969	0.303221	0.295114	0.29302	0.305943	0.309532	0.334009	0.347374	0.359015	0.425114	0.447025	0.474482	0.473697	0.477675	0.50562	0.492534	0.468578	0.476795	0.495209	0.510815	0.547964	0.532155	0.522866	0.497487	0.485063	0.475424	0.485045	0.452555	0.455033
0.261877	0.267496	0.264201	0.263428	0.263099	0.26411	0.267224	0.274548	0.271314	0.273931	0.275948	0.277662	0.284041	0.288856	0.279377	0.279321	0.267824	0.27572	0.269189	0.269922	0.284642	0.282544	0.27754	0.272369	0.272174	0.283393	0.285462	0.30444	0.315698	0.32648	0.380085	0.402103	0.428791	0.428734	0.433228	0.444315	0.450455	0.421202	0.420928	0.440585	0.460662	0.492002	0.483731	0.477251	0.454724	0.443603	0.444368	0.435566	0.41949	0.408787
0.243519	0.248744	0.24568	0.244961	0.244656	0.245595	0.248491	0.255302	0.252294	0.254728	0.256603	0.258198	0.264129	0.268607	0.259792	0.25974	0.249049	0.255198	0.248072	0.247992	0.259126	0.258485	0.253429	0.250968	0.24884	0.256417	0.260312	0.279391	0.286424	0.295537	0.350107	0.367846	0.397676	0.396688	0.394509	0.411978	0.400658	0.386538	0.393656	0.410477	0.420284	0.442434	0.427394	0.42901	0.410204	0.405361	0.399302	0.412108	0.374644	0.370907
0.230665	0.235614	0.232711	0.232031	0.231741	0.232632	0.235374	0.241826	0.238977	0.241282	0.243058	0.244568	0.250187	0.254428	0.246079	0.246029	0.235903	0.240416	0.234787	0.232479	0.241651	0.242081	0.238297	0.233154	0.230258	0.240127	0.242779	0.257103	0.267058	0.27777	0.336429	0.338866	0.363769	0.365924	0.367839	0.374093	0.374418	0.359749	0.365791	0.380687	0.380887	0.410372	0.390426	0.386609	0.387865	0.368316	0.368876	0.377665	0.356087	0.360865
0.215685	0.220312	0.217598	0.216962	0.216691	0.217524	0.220088	0.226121	0.223457	0.225612	0.227273	0.228685	0.233939	0.237905	0.230097	0.230051	0.220583	0.223157	0.218009	0.214875	0.22365	0.223801	0.220497	0.215991	0.214136	0.222548	0.222643	0.237706	0.245567	0.253675	0.303575	0.326502	0.33711	0.334761	0.339833	0.354879	0.341306	0.322082	0.337704	0.347248	0.355255	0.381662	0.367294	0.358024	0.351267	0.341841	0.332602	0.344404	0.317943	0.323039
0.207355	0.211804	0.209195	0.208583	0.208323	0.209123	0.211588	0.217388	0.214827	0.216899	0.218496	0.219853	0.224904	0.228717	0.221211	0.221166	0.212064	0.213845	0.20808	0.204895	0.212991	0.212163	0.20946	0.204516	0.201551	0.210789	0.211361	0.224739	0.232789	0.238444	0.239628	0.25079	0.268487	0.267125	0.267247	0.308165	0.308098	0.289973	0.296221	0.307061	0.335713	0.353397	0.346014	0.336288	0.328697	0.31464	0.309721	0.321511	0.294397	0.293376
0.197085	0.201314	0.198834	0.198252	0.198005	0.198765	0.201109	0.206621	0.204187	0.206156	0.207674	0.208964	0.213765	0.217389	0.210255	0.210213	0.201561	0.203214	0.197236	0.193132	0.200224	0.199882	0.198289	0.193111	0.19044	0.198757	0.198978	0.212757	0.219042	0.224803	0.226346	0.235801	0.25328	0.252269	0.250814	0.291244	0.293433	0.276918	0.270303	0.284968	0.310759	0.346611	0.326725	0.319294	0.317256	0.293663	0.28419	0.285084	0.280404	0.280558
0.188929	0.192982	0.190605	0.190047	0.18981	0.19054	0.192786	0.19807	0.195737	0.197625	0.19908	0.200317	0.204918	0.208392	0.201553	0.201513	0.193219	0.194601	0.188683	0.184041	0.190463	0.191075	0.18859	0.184314	0.181904	0.188759	0.189438	0.201251	0.207648	0.213699	0.214936	0.224447	0.240809	0.239588	0.238291	0.274245	0.279791	0.264678	0.266454	0.272064	0.304698	0.324402	0.303656	0.300826	0.300612	0.277159	0.278504	0.276131	0.260451	0.257335
0.176192	0.179972	0.177755	0.177235	0.177014	0.177694	0.179789	0.184717	0.182541	0.184302	0.185659	0.186812	0.191104	0.194344	0.187966	0.187928	0.180193	0.180908	0.175885	0.171289	0.177389	0.178672	0.174875	0.170889	0.168796	0.175724	0.17566	0.187302	0.192671	0.198885	0.199067	0.207727	0.223542	0.222886	0.223316	0.257546	0.254177	0.240651	0.244837	0.252397	0.280989	0.295872	0.282158	0.289312	0.278048	0.258628	0.253475	0.248636	0.244396	0.245171
0.172635	0.176339	0.174166	0.173657	0.17344	0.174106	0.176159	0.180988	0.178855	0.180581	0.18191	0.18304	0.187245	0.19042	0.18417	0.184134	0.176555	0.177084	0.172311	0.167384	0.1742	0.17386	0.170941	0.167553	0.164641	0.170994	0.171002	0.182421	0.188222	0.19364	0.193857	0.20187	0.218288	0.216328	0.217432	0.253622	0.254001	0.232974	0.235198	0.245206	0.266232	0.291303	0.277247	0.268723	0.269054	0.25658	0.250094	0.235853	0.235135	0.243223
0.157704	0.161088	0.159793	0.158638	0.15844	0.159049	0.160924	0.165335	0.163387	0.164963	0.166177	0.16721	0.171051	0.173951	0.168242	0.168208	0.161285	0.161706	0.156691	0.153394	0.157655	0.158375	0.155944	0.152231	0.150828	0.156264	0.155712	0.165838	0.171366	0.175447	0.176008	0.183517	0.197451	0.197044	0.196281	0.20486	0.202848	0.193709	0.195251	0.202433	0.23685	0.256039	0.249459	0.238378	0.23521	0.229802	0.227957	0.227412	0.216043	0.215577
0.152845	0.156124	0.154201	0.15375	0.153558	0.154493	0.155965	0.16024	0.158352	0.15988	0.161057	0.162058	0.165781	0.168591	0.163058	0.163026	0.156316	0.15667	0.152025	0.147878	0.152535	0.153167	0.152069	0.147188	0.145109	0.15098	0.151203	0.160688	0.165069	0.169995	0.170475	0.178025	0.191221	0.190729	0.189784	0.198368	0.19689	0.187454	0.189393	0.195634	0.228876	0.250051	0.240158	0.23631	0.23054	0.228638	0.216572	0.21905	0.204323	0.205943
0.142513	0.145571	0.143778	0.143357	0.143178	0.143728	0.145423	0.149409	0.147648	0.149073	0.15017	0.151793	0.154575	0.157885	0.152036	0.152006	0.146439	0.146276	0.141688	0.137723	0.142563	0.143118	0.141003	0.137141	0.13498	0.140497	0.140514	0.149571	0.1536	0.157828	0.158905	0.165333	0.178178	0.177114	0.176627	0.184587	0.182785	0.174672	0.175737	0.182234	0.211264	0.236207	0.219647	0.217063	0.216546	0.207304	0.211329	0.204607	0.188928	0.190848
0.131772	0.134599	0.132941	0.132552	0.132387	0.132896	0.134463	0.138148	0.13721	0.137837	0.138852	0.139715	0.142925	0.145348	0.140578	0.140549	0.134765	0.135671	0.131598	0.127329	0.131337	0.131829	0.129901	0.126646	0.124882	0.129936	0.129541	0.137757	0.143284	0.146025	0.146468	0.15256	0.164148	0.163241	0.163246	0.170296	0.168815	0.160968	0.162161	0.168071	0.196991	0.212203	0.207241	0.200856	0.190089	0.185076	0.187033	0.189812	0.177458	0.179151
0.119569	0.122824	0.12063	0.120277	0.120127	0.120588	0.12201	0.126044	0.123877	0.125072	0.125993	0.126776	0.129688	0.131887	0.127559	0.127533	0.122284	0.122415	0.118658	0.115185	0.118992	0.119239	0.117473	0.114696	0.113174	0.117517	0.117497	0.124862	0.12863	0.131924	0.132586	0.138322	0.148647	0.147897	0.147758	0.153775	0.152806	0.145875	0.146667	0.152019	0.174496	0.183835	0.178043	0.176223	0.178413	0.16591	0.160968	0.177107	0.163454	0.163334
0.104979	0.107231	0.10591	0.1056	0.105469	0.105874	0.107122	0.110058	0.108762	0.109811	0.110619	0.111307	0.114554	0.115794	0.111994	0.112661	0.107363	0.107772	0.10427	0.10108	0.104447	0.104623	0.103101	0.100864	0.0992354	0.103152	0.103022	0.109706	0.113204	0.11594	0.11653	0.12128	0.130378	0.129949	0.129505	0.134991	0.13411	0.128109	0.128865	0.133409	0.142341	0.153271	0.147004	0.144565	0.141974	0.15191	0.149955	0.143853	0.140046	0.138934
0.100417	0.102572	0.101308	0.101012	0.100886	0.101274	0.102468	0.105276	0.104036	0.105039	0.105813	0.10647	0.109606	0.110762	0.107128	0.107106	0.102698	0.102816	0.0996654	0.0967064	0.0999114	0.100077	0.0987106	0.0963159	0.094898	0.0986765	0.0988588	0.104853	0.107908	0.110743	0.111307	0.116077	0.125024	0.124447	0.123932	0.129128	0.12861	0.122419	0.123195	0.127509	0.136022	0.146533	0.140749	0.138403	0.135909	0.14187	0.141337	0.13999	0.133491	0.134718
0.0899058	0.0918348	0.0907035	0.0904381	0.0903254	0.0906724	0.0917414	0.0949459	0.0931455	0.094044	0.0947364	0.095325	0.0975149	0.099168	0.0959136	0.0958943	0.0919475	0.0920617	0.08917	0.0865476	0.0894492	0.0895504	0.0882599	0.0862055	0.0848986	0.0882783	0.0881475	0.0937605	0.0966672	0.0990662	0.099487	0.10372	0.111496	0.110993	0.110767	0.115359	0.114567	0.110087	0.110057	0.113961	0.121737	0.130839	0.125825	0.123807	0.121329	0.130286	0.124632	0.129936	0.119255	0.122684
0.0668995	0.0683348	0.067493	0.0672955	0.0672117	0.0674698	0.0682653	0.0701364	0.0693101	0.0699787	0.0704939	0.0709319	0.0725614	0.0737915	0.0713699	0.0713555	0.0684187	0.0684606	0.0663601	0.0644085	0.0664742	0.0666125	0.0656396	0.0641159	0.0631645	0.0656351	0.0655875	0.069717	0.0717863	0.0736644	0.0740008	0.0771477	0.0829629	0.0825557	0.0823682	0.0858147	0.085255	0.0813803	0.0818247	0.0847797	0.0904799	0.0973542	0.0934989	0.0919749	0.0902395	0.0984931	0.0923852	0.091647	0.0922348	0.0867202
0.0600818	0.0613709	0.0606149	0.0604375	0.0603622	0.0605941	0.0619984	0.0629889	0.0622468	0.0628472	0.06331	0.0637033	0.0651668	0.0669615	0.0640967	0.0640838	0.0614462	0.0614881	0.0596007	0.0578512	0.0597109	0.0599222	0.0589664	0.0575681	0.0567384	0.0591206	0.0589394	0.06263	0.0645784	0.0662739	0.0665532	0.0692995	0.0745184	0.0741731	0.0739866	0.0770773	0.0765731	0.0731993	0.0735407	0.0762013	0.0813722	0.0875633	0.0840245	0.0827777	0.0812162	0.0899991	0.0808037	0.0834315	0.078974	0.0788616
0.0485539	0.0495956	0.0489846	0.0488413	0.0487805	0.0489678	0.0495452	0.0509032	0.0503034	0.0507887	0.0511626	0.0514805	0.0526631	0.0535559	0.0517984	0.051788	0.0496564	0.0496869	0.0481471	0.0467194	0.0482304	0.0483385	0.047617	0.046504	0.0458242	0.047629	0.0475874	0.0505845	0.0520858	0.0534422	0.0536792	0.0559509	0.060153	0.0598912	0.0597439	0.0622269	0.0618089	0.0590192	0.0593684	0.0614966	0.0656051	0.0705968	0.0678335	0.0666973	0.0654674	0.0614982	0.0600946	0.0603028	0.0575459	0.057903
0.0412032	0.0420872	0.0415688	0.0414472	0.0413955	0.0415545	0.0420444	0.0431969	0.0426879	0.0430997	0.043417	0.0436868	0.0446904	0.045448	0.0439565	0.0439477	0.0421389	0.0421686	0.04086	0.0396661	0.0409424	0.0410244	0.0404239	0.0394696	0.0388927	0.0404322	0.0403949	0.0429382	0.0442083	0.0453692	0.0455723	0.0475079	0.051068	0.0508556	0.0507227	0.0528338	0.052481	0.0501195	0.0504001	0.0522141	0.0556888	0.0599287	0.0576171	0.0566391	0.0555797	0.0522135	0.0510243	0.051195	0.0488634	0.0491547
0.0314974	0.0321732	0.0317769	0.0316839	0.0316444	0.031766	0.0321405	0.0330214	0.0326324	0.0329472	0.0331897	0.0333959	0.0341632	0.0347423	0.0336022	0.0335954	0.0322127	0.0322423	0.0312401	0.0303129	0.0312953	0.0313709	0.0309106	0.0301798	0.0297388	0.030915	0.0308858	0.0329393	0.0338051	0.0354257	0.0348741	0.0363245	0.0390483	0.0389127	0.0388822	0.040472	0.0401578	0.0383481	0.038579	0.0399243	0.0426259	0.0459303	0.0440384	0.0433333	0.0425002	0.0399198	0.038995	0.0391498	0.0373868	0.0376284
0.0264152	0.0269819	0.0266496	0.0265716	0.0265385	0.0266404	0.0269545	0.0276933	0.027367	0.027631	0.0278344	0.0280074	0.0286508	0.0291365	0.0281803	0.0281747	0.027015	0.0270457	0.0261978	0.0254242	0.0262626	0.0263238	0.0259273	0.0253321	0.0249419	0.025948	0.0259254	0.0275456	0.0283672	0.0291293	0.0292684	0.0305082	0.0327663	0.0326237	0.0325608	0.033928	0.0336999	0.0321541	0.0323573	0.0335292	0.0357426	0.0384776	0.0369393	0.0363625	0.0356793	0.0335051	0.0327391	0.0328509	0.0313689	0.0315828
0.0190584	0.0194672	0.0192274	0.0191712	0.0191473	0.0192208	0.0194475	0.0199805	0.0197451	0.0199356	0.0200823	0.0202071	0.0206713	0.0210218	0.0203319	0.0203278	0.0194911	0.0195031	0.0188987	0.0183383	0.0189314	0.0189738	0.0186906	0.0182537	0.0179869	0.0186953	0.018679	0.0198554	0.0204447	0.0209771	0.0210702	0.0219618	0.0236113	0.0235085	0.0234507	0.0244253	0.0242612	0.0231662	0.0233033	0.0241387	0.0257513	0.0277106	0.026626	0.02618	0.0256973	0.0241393	0.0235883	0.02367	0.0225879	0.0227281
0.0141745	0.0144786	0.0143002	0.0142584	0.0142406	0.0142953	0.0144639	0.0148603	0.0146852	0.0148269	0.014936	0.0150288	0.0153741	0.0156347	0.0151216	0.0151186	0.0144963	0.0145052	0.0140557	0.0136389	0.01408	0.0141116	0.013901	0.013576	0.0133776	0.0139045	0.0138923	0.0147673	0.0152055	0.0156015	0.0156707	0.0163339	0.0175606	0.0174842	0.0174412	0.0181661	0.018044	0.0172296	0.0173316	0.0179529	0.0191523	0.0206095	0.0198028	0.0194711	0.0191121	0.0179533	0.0175436	0.0176044	0.0167995	0.0169038
0.00934014	0.00954054	0.00942301	0.00939544	0.00938373	0.00941978	0.00953083	0.00979207	0.0096767	0.00977004	0.00984198	0.00990313	0.0101306	0.0103024	0.00996428	0.00996227	0.00955224	0.0095581	0.00926189	0.00898726	0.00927791	0.00929871	0.00915993	0.00894582	0.00881505	0.00916224	0.00915423	0.00973077	0.0100196	0.0102805	0.0103261	0.0107631	0.0115714	0.0115211	0.0114927	0.0119704	0.01189	0.0113533	0.0114205	0.0118299	0.0126202	0.0135805	0.0130489	0.0128303	0.0125937	0.0118302	0.0115602	0.0116002	0.0110699	0.0111386
0.00712132	0.00727411	0.0071845	0.00716348	0.00715455	0.00718203	0.00726671	0.00746589	0.00737792	0.00744909	0.00750393	0.00755056	0.00772402	0.00785496	0.00759718	0.00759566	0.00728303	0.00728749	0.00706166	0.00685226	0.00707387	0.00708972	0.00698391	0.00682067	0.00672096	0.00698567	0.00697957	0.00741914	0.00763934	0.00783829	0.00787305	0.00820622	0.00882255	0.00878415	0.00876254	0.00912672	0.00906542	0.00865625	0.00870746	0.00901961	0.0096222	0.0103543	0.00994903	0.00978238	0.009602	0.00901985	0.00881398	0.00884451	0.00844016	0.00849254
0.00444385	0.00453919	0.00448328	0.00447016	0.00446459	0.00448174	0.00453458	0.00465887	0.00460398	0.00464839	0.00468261	0.00471171	0.00481995	0.00490166	0.0047408	0.00473985	0.00454476	0.00454755	0.00440662	0.00427595	0.00441424	0.00442414	0.00435811	0.00425624	0.00419402	0.00435921	0.00435539	0.0046297	0.00476711	0.00489125	0.00491295	0.00512086	0.00550546	0.00548149	0.00546801	0.00569526	0.00565701	0.00540168	0.00543364	0.00562843	0.00600445	0.00646131	0.0062084	0.00610441	0.00599185	0.00562857	0.0055001	0.00551916	0.00526684	0.00529953
0.00301215	0.00307678	0.00303887	0.00302998	0.00302621	0.00303783	0.00307365	0.00315789	0.00312069	0.00315079	0.00317399	0.00319371	0.00326708	0.00332247	0.00321343	0.00321278	0.00308055	0.00308244	0.00298692	0.00289835	0.00299208	0.00299879	0.00295403	0.00288498	0.00284281	0.00295478	0.00295219	0.00313812	0.00323126	0.00331541	0.00333011	0.00347104	0.00373173	0.00371549	0.00370635	0.00386039	0.00383446	0.00366139	0.00368305	0.00381509	0.00406996	0.00437963	0.00420821	0.00413772	0.00406142	0.00381518	0.0037281	0.00374102	0.00356999	0.00359215
[truncated: 50 more columns]

## Sheet: Spain
2.544	2.45926	2.46811	6.22606	6.21723	6.00053	1.10418	1.07989	1.03866	1.01518	0.755668	0.755725	0.756865	0.773872	0.784865	0.541877	0.552757	0.565462	0.578832	0.601125	0.876515	0.915684	0.96241	1.01636	1.08865	1.53415	1.62225	1.70881	1.78344	1.83691	2.01016	2.03453	2.02533	2.00975	1.98465	1.76038	1.73825	1.71832	1.718	1.69526	1.50695	1.49442	1.48725	1.44593	1.42155	0.554852	0.540195	0.529099	0.517324	0.501549
2.45926	2.39425	2.38581	6.02338	6.02384	5.80877	1.0612	1.03935	1.00849	0.976986	0.730372	0.729105	0.736028	0.743495	0.761961	0.523685	0.536233	0.547314	0.56052	0.579699	0.840684	0.878477	0.924774	0.986268	1.0356	1.47455	1.57284	1.64442	1.72386	1.77523	1.94219	1.96851	1.96163	1.93851	1.92427	1.71656	1.68788	1.65971	1.65763	1.62518	1.46643	1.44754	1.42314	1.40206	1.37606	0.534627	0.521572	0.510327	0.499353	0.484691
2.46811	2.38581	2.36641	6.00577	5.99741	5.7953	1.06986	1.04723	1.01239	0.984503	0.726284	0.727053	0.733609	0.739712	0.755901	0.520621	0.533302	0.549773	0.560885	0.581308	0.843824	0.880384	0.932541	0.98051	1.04565	1.4843	1.57215	1.64668	1.72716	1.79032	1.93763	1.96978	1.9561	1.9362	1.9177	1.70709	1.68948	1.66286	1.64861	1.61818	1.46445	1.43363	1.43336	1.39741	1.3745	0.535065	0.521273	0.510538	0.498957	0.484885
6.22606	6.02338	6.00577	23.6871	23.7429	24.0443	1.05223	1.02812	0.999139	0.975382	0.721301	0.725059	0.727287	0.738927	0.749844	0.518383	0.531058	0.539556	0.554798	0.57665	0.853616	0.898689	0.943641	1.0142	1.06374	1.57775	1.66064	1.76304	1.82906	1.90443	2.07283	2.09412	2.07623	2.06867	2.0406	1.7935	1.77323	1.75401	1.74596	1.70995	1.56522	1.5574	1.54992	1.51515	1.48197	0.683933	0.668153	0.654987	0.632902	0.60885
6.21723	6.02384	5.99741	23.7429	23.8068	24.0967	1.05362	1.02387	0.989668	0.965377	0.719811	0.717171	0.723298	0.735521	0.738191	0.512331	0.523906	0.537667	0.546221	0.569704	0.846479	0.890399	0.941486	1.00258	1.06386	1.57131	1.6622	1.75489	1.81429	1.88758	2.05885	2.0729	2.0665	2.06216	2.02092	1.78154	1.75983	1.74939	1.72358	1.69642	1.5492	1.55739	1.53341	1.50318	1.46068	0.679955	0.664651	0.652231	0.628372	0.606214
6.00053	5.80877	5.7953	24.0443	24.0967	25.184	1.30337	1.28301	1.25419	1.20929	0.961596	0.96572	0.96952	0.976735	1.00805	0.640224	0.653913	0.662748	0.681545	0.706066	0.520676	0.547221	0.580113	0.620189	0.660841	1.37568	1.45705	1.5415	1.58902	1.6602	1.97903	2.01051	2.00456	1.97012	1.94388	1.68649	1.67058	1.64104	1.63925	1.60951	1.52326	1.50933	1.4947	1.4616	1.42983	1.49524	1.46312	1.41861	1.38515	1.33741
1.10418	1.0612	1.06986	1.05223	1.05362	1.30337	16.2009	15.8524	15.3849	14.9956	14.7048	14.7203	0.968953	0.987491	0.999871	0.638825	0.65255	0.67174	0.677436	0.714326	0.517651	0.543488	0.572884	0.60979	0.648566	1.35902	1.45307	1.51685	1.59523	1.64955	1.97047	2.00917	1.98205	1.9755	1.94955	1.68202	1.66251	1.63616	1.62057	1.60008	1.51749	1.50137	1.47727	1.45342	1.42785	1.48883	1.45233	1.41105	1.37675	1.34137
1.07989	1.03935	1.04723	1.02812	1.02387	1.28301	15.8524	15.5072	15.0366	14.6577	14.379	14.3881	0.947435	0.959408	0.988369	0.625319	0.642918	0.655229	0.665907	0.691601	0.502015	0.533434	0.560512	0.594788	0.63627	1.31347	1.42271	1.48672	1.55425	1.60438	1.92786	1.95048	1.94681	1.93782	1.89952	1.64903	1.61796	1.59925	1.59223	1.561	1.47381	1.4716	1.44856	1.42665	1.39126	1.45844	1.42541	1.38221	1.35188	1.3176
1.03866	1.00849	1.01239	0.999139	0.989668	1.25419	15.3849	15.0366	14.6033	14.2461	13.9534	13.9765	0.921873	0.931506	0.958627	0.610813	0.620332	0.632431	0.646494	0.670484	0.48735	0.517211	0.544231	0.580085	0.614766	1.28622	1.36641	1.43709	1.50558	1.56281	1.87694	1.90501	1.88699	1.86507	1.85217	1.59632	1.57557	1.55567	1.5386	1.51815	1.4464	1.42203	1.40196	1.38197	1.35235	1.41527	1.37088	1.3377	1.31272	1.2778
1.01518	0.976986	0.984503	0.975382	0.965377	1.20929	14.9956	14.6577	14.2461	13.8725	13.6112	13.6243	0.899966	0.912723	0.930722	0.592873	0.602435	0.616766	0.637579	0.65112	0.474176	0.504116	0.531396	0.564961	0.599825	1.24911	1.33512	1.40449	1.46413	1.53071	1.82797	1.85243	1.83855	1.82501	1.79903	1.55241	1.54398	1.52356	1.5061	1.48449	1.40695	1.39097	1.36838	1.34481	1.32121	1.37832	1.33831	1.30845	1.27896	1.24765
0.755668	0.730372	0.726284	0.721301	0.719811	0.961596	14.7048	14.379	13.9534	13.6112	13.7622	13.7615	1.078	1.09989	1.11592	0.822342	0.839039	0.86259	0.884942	0.915499	0.577029	0.609502	0.640251	0.68221	0.7254	0.625489	0.670981	0.707391	0.742504	0.765191	1.76345	1.78787	1.77237	1.77133	1.73788	1.64801	1.64074	1.59633	1.59684	1.57459	1.37935	1.37629	1.3559	1.34478	1.30866	1.4632	1.42822	1.38767	1.35529	1.31617
0.755725	0.729105	0.727053	0.725059	0.717171	0.96572	14.7203	14.3881	13.9765	13.6243	13.7615	13.755	1.0818	1.09628	1.11824	0.827738	0.837441	0.854941	0.874216	0.913647	0.578383	0.607208	0.645992	0.68621	0.727767	0.629158	0.669108	0.711263	0.740027	0.766455	1.76976	1.79564	1.78953	1.77761	1.73534	1.65056	1.62771	1.61933	1.5802	1.56501	1.38125	1.37851	1.35818	1.34284	1.30703	1.45734	1.42209	1.38986	1.35497	1.32932
0.756865	0.736028	0.733609	0.727287	0.723298	0.96952	0.968953	0.947435	0.921873	0.899966	1.078	1.0818	20.1908	20.4807	20.8246	20.0479	0.849957	0.867695	0.891199	0.925809	0.568198	0.602054	0.628888	0.67092	0.708363	0.608345	0.647566	0.683494	0.706488	0.734125	1.81383	1.85065	1.82648	1.81312	1.80219	1.79076	1.7701	1.73671	1.72673	1.69782	1.53215	1.50709	1.50227	1.4618	1.42606	1.5352	1.497	1.45084	1.42319	1.37107
0.773872	0.743495	0.739712	0.738927	0.735521	0.976735	0.987491	0.959408	0.931506	0.912723	1.09989	1.09628	20.4807	20.7758	21.1058	20.3218	0.865006	0.876684	0.899167	0.92894	0.577943	0.606602	0.636497	0.674535	0.720086	0.615462	0.655341	0.692877	0.717367	0.746598	1.85208	1.86961	1.85749	1.83328	1.81948	1.80301	1.79513	1.75927	1.74739	1.71983	1.54287	1.53868	1.51662	1.48532	1.45582	1.55624	1.50421	1.47022	1.43804	1.40027
0.784865	0.761961	0.755901	0.749844	0.738191	1.00805	0.999871	0.988369	0.958627	0.930722	1.11592	1.11824	20.8246	21.1058	21.4689	20.6753	0.870146	0.893689	0.916884	0.946585	0.592339	0.617167	0.648094	0.694897	0.728131	0.626216	0.666788	0.705552	0.730118	0.758942	1.88112	1.89935	1.87981	1.8813	1.84564	1.8414	1.81536	1.78713	1.78053	1.74698	1.58046	1.55252	1.54248	1.50997	1.47107	1.58535	1.54143	1.49028	1.46289	1.41834
0.541877	0.523685	0.520621	0.518383	0.512331	0.640224	0.638825	0.625319	0.610813	0.592873	0.822342	0.827738	20.0479	20.3218	20.6753	20.7459	1.22798	1.26102	1.29073	1.33106	0.860832	0.905943	0.942791	1.00712	1.06004	0.768096	0.816656	0.864403	0.89479	0.929621	0.903579	0.911686	0.903643	0.894042	0.891312	1.88916	1.87235	1.83255	1.81948	1.78499	1.69478	1.67937	1.66074	1.6283	1.58788	1.51329	1.4645	1.42067	1.40027	1.35991
0.552757	0.536233	0.533302	0.531058	0.523906	0.653913	0.65255	0.642918	0.620332	0.602435	0.839039	0.837441	0.849957	0.865006	0.870146	1.22798	43.9956	37.5415	1.3039	1.36138	0.879559	0.918556	0.971559	1.02125	1.08658	0.78223	0.835556	0.881382	0.913066	0.957803	0.938321	0.936802	0.935576	0.94465	0.917763	1.9427	1.93098	1.87752	1.86563	1.84582	1.76859	1.73782	1.72525	1.69051	1.64712	1.56336	1.53157	1.49419	1.46942	1.40515
0.565462	0.547314	0.549773	0.539556	0.537667	0.662748	0.67174	0.655229	0.632431	0.616766	0.86259	0.854941	0.867695	0.876684	0.893689	1.26102	37.5415	32.1072	1.41258	1.49529	1.01122	1.08438	1.1533	1.23704	1.33007	1.01672	1.08909	1.1528	1.20778	1.24984	1.22584	1.22883	1.23062	1.22321	1.19115	2.23907	2.19543	2.15427	2.14505	2.11772	2.01625	1.9928	1.9591	1.92263	1.87868	1.78016	1.73987	1.69095	1.6611	1.59658
0.578832	0.56052	0.560885	0.554798	0.546221	0.681545	0.677436	0.665907	0.646494	0.637579	0.884942	0.874216	0.891199	0.899167	0.916884	1.29073	1.3039	1.41258	11.1827	10.0322	7.90718	7.14689	6.5066	5.79697	5.27335	4.08717	3.67141	3.48174	3.09775	2.90529	2.44317	2.46432	2.44463	2.42359	2.38273	2.38777	2.34237	2.30978	2.28986	2.25189	2.11	2.08872	2.05939	2.02742	1.97411	1.87409	1.82279	1.78201	1.72837	1.67559
0.601125	0.579699	0.581308	0.57665	0.569704	0.706066	0.714326	0.691601	0.670484	0.65112	0.915499	0.913647	0.925809	0.92894	0.946585	1.33106	1.36138	1.49529	10.0322	9.09222	7.15227	6.51794	5.99855	5.43145	4.996	3.91178	3.57551	3.426	3.11471	2.96233	2.55985	2.58038	2.55678	2.52905	2.4971	2.6563	2.61826	2.57048	2.54525	2.50354	2.35589	2.31776	2.29662	2.23865	2.19604	2.07682	2.01131	1.96868	1.91432	1.84984
0.876515	0.840684	0.843824	0.853616	0.846479	0.520676	0.517651	0.502015	0.48735	0.474176	0.577029	0.578383	0.568198	0.577943	0.592339	0.860832	0.879559	1.01122	7.90718	7.15227	6.38307	5.90854	5.54562	5.12807	4.85058	3.79582	3.57631	3.48963	3.2686	3.18643	2.68006	2.70585	2.67305	2.65367	2.60399	1.71155	1.68618	1.65484	1.63426	1.61001	2.35677	2.32248	2.30222	2.24409	2.19771	2.10715	2.03711	1.98784	1.93962	1.88391
0.915684	0.878477	0.880384	0.898689	0.890399	0.547221	0.543488	0.533434	0.517211	0.504116	0.609502	0.607208	0.602054	0.606602	0.617167	0.905943	0.918556	1.08438	7.14689	6.51794	5.90854	5.5446	5.23816	4.94526	4.73416	3.733	3.5657	3.51994	3.34883	3.2954	2.81651	2.84032	2.81018	2.77358	2.72444	1.92957	1.88357	1.85495	1.8293	1.79702	2.56888	2.55363	2.50486	2.46339	2.39128	2.30534	2.22694	2.1717	2.11785	2.04945
0.96241	0.924774	0.932541	0.943641	0.941486	0.580113	0.572884	0.560512	0.544231	0.531396	0.640251	0.645992	0.628888	0.636497	0.648094	0.942791	0.971559	1.1533	6.5066	5.99855	5.54562	5.23816	5.03789	4.79517	4.64443	3.69219	3.59838	3.58148	3.46504	3.43301	2.97543	2.99202	2.96788	2.93071	2.86918	2.12951	2.09421	2.05253	2.01825	1.99224	2.79026	2.76205	2.73696	2.6627	2.60347	2.50542	2.41993	2.37237	2.29555	2.21363
1.01636	0.986268	0.98051	1.0142	1.00258	0.620189	0.60979	0.594788	0.580085	0.564961	0.68221	0.68621	0.67092	0.674535	0.694897	1.00712	1.02125	1.23704	5.79697	5.43145	5.12807	4.94526	4.79517	4.65175	4.6084	3.6808	3.63831	3.67075	3.59248	3.59535	3.16992	3.17881	3.155	3.09711	3.05168	2.38494	2.34477	2.29246	2.26591	2.22628	3.07573	3.02834	2.99024	2.92538	2.85879	2.75318	2.65632	2.5931	2.50862	2.43556
1.08865	1.0356	1.04565	1.06374	1.06386	0.660841	0.648566	0.63627	0.614766	0.599825	0.7254	0.727767	0.708363	0.720086	0.728131	1.06004	1.08658	1.33007	5.27335	4.996	4.85058	4.73416	4.64443	4.6084	4.60165	3.71652	3.72823	3.77821	3.76615	3.78289	3.35319	3.3832	3.3451	3.29141	3.23722	2.62441	2.57238	2.5188	2.48672	2.44472	3.33034	3.31076	3.24975	3.17168	3.10901	2.97236	2.88154	2.80658	2.72655	2.6468
1.53415	1.47455	1.4843	1.57775	1.57131	1.37568	1.35902	1.31347	1.28622	1.24911	0.625489	0.629158	0.608345	0.615462	0.626216	0.768096	0.78223	1.01672	4.08717	3.91178	3.79582	3.733	3.69219	3.6808	3.71652	3.94654	4.01759	4.13255	4.16001	4.2387	3.82688	3.84382	3.8025	3.7494	3.6935	3.04512	2.98399	2.93407	2.8918	2.84761	2.63526	2.61226	2.56857	2.51282	2.45353	2.75221	2.66358	2.58654	2.52194	2.4307
1.62225	1.57284	1.57215	1.66064	1.6622	1.45705	1.45307	1.42271	1.36641	1.33512	0.670981	0.669108	0.647566	0.655341	0.666788	0.816656	0.835556	1.08909	3.67141	3.57551	3.57631	3.5657	3.59838	3.63831	3.72823	4.01759	4.11691	4.28183	4.35218	4.44903	4.01642	4.06867	4.02017	3.95638	3.89318	3.27474	3.21658	3.15036	3.10771	3.04634	2.85001	2.81165	2.78678	2.71404	2.65018	2.95722	2.85716	2.77905	2.70314	2.60035
1.70881	1.64442	1.64668	1.76304	1.75489	1.5415	1.51685	1.48672	1.43709	1.40449	0.707391	0.711263	0.683494	0.692877	0.705552	0.864403	0.881382	1.1528	3.48174	3.426	3.48963	3.51994	3.58148	3.67075	3.77821	4.13255	4.28183	4.46327	4.5495	4.65082	4.24074	4.26317	4.20772	4.15654	4.0729	3.47065	3.40569	3.33556	3.31121	3.24405	3.01878	2.99384	2.93718	2.86388	2.81033	3.14271	3.03836	2.93999	2.8596	2.76302
1.78344	1.72386	1.72716	1.82906	1.81429	1.58902	1.59523	1.55425	1.50558	1.46413	0.742504	0.740027	0.706488	0.717367	0.730118	0.89479	0.913066	1.20778	3.09775	3.11471	3.2686	3.34883	3.46504	3.59248	3.76615	4.16001	4.35218	4.5495	4.6473	4.79699	4.37995	4.41264	4.35548	4.30313	4.22313	3.65507	3.57318	3.50456	3.46258	3.39983	3.17443	3.13169	3.08203	3.01019	2.93747	3.29457	3.17388	3.09212	2.99903	2.89578
1.83691	1.77523	1.79032	1.90443	1.88758	1.6602	1.64955	1.60438	1.56281	1.53071	0.765191	0.766455	0.734125	0.746598	0.758942	0.929621	0.957803	1.24984	2.90529	2.96233	3.18643	3.2954	3.43301	3.59535	3.78289	4.2387	4.44903	4.65082	4.79699	4.93862	4.53254	4.54401	4.4838	4.41282	4.34222	3.78111	3.71214	3.6327	3.59213	3.52892	3.27774	3.24547	3.20637	3.13405	3.06036	3.40202	3.29998	3.19803	3.10489	3.00451
2.01016	1.94219	1.93763	2.07283	2.05885	1.97903	1.97047	1.92786	1.87694	1.82797	1.76345	1.76976	1.81383	1.85208	1.88112	0.903579	0.938321	1.22584	2.44317	2.55985	2.68006	2.81651	2.97543	3.16992	3.35319	3.82688	4.01642	4.24074	4.37995	4.53254	4.73892	4.79253	4.72284	4.64595	4.58183	4.07318	3.9958	3.92734	3.88162	3.79817	3.52289	3.48305	3.43043	3.35039	3.27888	3.14166	3.03967	2.92504	2.8447	2.75407
2.03453	1.96851	1.96978	2.09412	2.0729	2.01051	2.00917	1.95048	1.90501	1.85243	1.78787	1.79564	1.85065	1.86961	1.89935	0.911686	0.936802	1.22883	2.46432	2.58038	2.70585	2.84032	2.99202	3.17881	3.3832	3.84382	4.06867	4.26317	4.41264	4.54401	4.79253	4.79797	4.75639	4.70727	4.60413	4.09276	4.04155	3.95119	3.9054	3.84755	3.54885	3.50745	3.45202	3.37795	3.28557	3.16669	3.05489	2.93856	2.87402	2.76614
2.02533	1.96163	1.9561	2.07623	2.0665	2.00456	1.98205	1.94681	1.88699	1.83855	1.77237	1.78953	1.82648	1.85749	1.87981	0.903643	0.935576	1.23062	2.44463	2.55678	2.67305	2.81018	2.96788	3.155	3.3451	3.8025	4.02017	4.20772	4.35548	4.4838	4.72284	4.75639	4.68906	4.63098	4.55063	4.05773	3.98028	3.91705	3.84625	3.80268	3.50088	3.46437	3.41212	3.33381	3.24274	3.12146	3.00744	2.91176	2.83428	2.73855
2.00975	1.93851	1.9362	2.06867	2.06216	1.97012	1.9755	1.93782	1.86507	1.82501	1.77133	1.77761	1.81312	1.83328	1.8813	0.894042	0.94465	1.22321	2.42359	2.52905	2.65367	2.77358	2.93071	3.09711	3.29141	3.7494	3.95638	4.15654	4.30313	4.41282	4.64595	4.70727	4.63098	4.56177	4.50396	3.98059	3.91894	3.84038	3.79677	3.72379	3.46308	3.41883	3.36291	3.27548	3.19946	3.06622	2.96991	2.87595	2.78426	2.68567
1.98465	1.92427	1.9177	2.0406	2.02092	1.94388	1.94955	1.89952	1.85217	1.79903	1.73788	1.73534	1.80219	1.81948	1.84564	0.891312	0.917763	1.19115	2.38273	2.4971	2.60399	2.72444	2.86918	3.05168	3.23722	3.6935	3.89318	4.0729	4.22313	4.34222	4.58183	4.60413	4.55063	4.50396	4.39205	3.91581	3.84931	3.7752	3.71952	3.66923	3.38258	3.35157	3.29741	3.2261	3.14328	3.00848	2.91766	2.83015	2.74828	2.63716
1.76038	1.71656	1.70709	1.7935	1.78154	1.68649	1.68202	1.64903	1.59632	1.55241	1.64801	1.65056	1.79076	1.80301	1.8414	1.88916	1.9427	2.23907	2.38777	2.6563	1.71155	1.92957	2.12951	2.38494	2.62441	3.04512	3.27474	3.47065	3.65507	3.78111	4.07318	4.09276	4.05773	3.98059	3.91581	3.88252	3.80353	3.72061	3.69158	3.63283	3.37079	3.32247	3.27508	3.19588	3.12231	2.94059	2.84402	2.75947	2.67983	2.58999
1.73825	1.68788	1.68948	1.77323	1.75983	1.67058	1.66251	1.61796	1.57557	1.54398	1.64074	1.62771	1.7701	1.79513	1.81536	1.87235	1.93098	2.19543	2.34237	2.61826	1.68618	1.88357	2.09421	2.34477	2.57238	2.98399	3.21658	3.40569	3.57318	3.71214	3.9958	4.04155	3.98028	3.91894	3.84931	3.80353	3.74173	3.65776	3.62219	3.56708	3.29848	3.27068	3.22834	3.14908	3.07782	2.88523	2.78865	2.70407	2.63443	2.53557
1.71832	1.65971	1.66286	1.75401	1.74939	1.64104	1.63616	1.59925	1.55567	1.52356	1.59633	1.61933	1.73671	1.75927	1.78713	1.83255	1.87752	2.15427	2.30978	2.57048	1.65484	1.85495	2.05253	2.29246	2.5188	2.93407	3.15036	3.33556	3.50456	3.6327	3.92734	3.95119	3.91705	3.84038	3.7752	3.72061	3.65776	3.60163	3.5658	3.5071	3.23892	3.21263	3.16254	3.08801	3.01227	2.83129	2.73932	2.65445	2.58308	2.48967
1.718	1.65763	1.64861	1.74596	1.72358	1.63925	1.62057	1.59223	1.5386	1.5061	1.59684	1.5802	1.72673	1.74739	1.78053	1.81948	1.86563	2.14505	2.28986	2.54525	1.63426	1.8293	2.01825	2.26591	2.48672	2.8918	3.10771	3.31121	3.46258	3.59213	3.88162	3.9054	3.84625	3.79677	3.71952	3.69158	3.62219	3.5658	3.50506	3.4493	3.20674	3.16145	3.1211	3.03613	2.97782	2.79392	2.70048	2.62146	2.54096	2.45174
1.69526	1.62518	1.61818	1.70995	1.69642	1.60951	1.60008	1.561	1.51815	1.48449	1.57459	1.56501	1.69782	1.71983	1.74698	1.78499	1.84582	2.11772	2.25189	2.50354	1.61001	1.79702	1.99224	2.22628	2.44472	2.84761	3.04634	3.24405	3.39983	3.52892	3.79817	3.84755	3.80268	3.72379	3.66923	3.63283	3.56708	3.5071	3.4493	3.38605	3.15082	3.11112	3.06278	2.99347	2.93365	2.74264	2.66422	2.57274	2.48896	2.4186
1.50695	1.46643	1.46445	1.56522	1.5492	1.52326	1.51749	1.47381	1.4464	1.40695	1.37935	1.38125	1.53215	1.54287	1.58046	1.69478	1.76859	2.01625	2.11	2.35589	2.35677	2.56888	2.79026	3.07573	3.33034	2.63526	2.85001	3.01878	3.17443	3.27774	3.52289	3.54885	3.50088	3.46308	3.38258	3.37079	3.29848	3.23892	3.20674	3.15082	3.11049	3.07626	3.04078	2.9589	2.88821	2.71611	2.63036	2.55297	2.48253	2.39457
1.49442	1.44754	1.43363	1.5574	1.55739	1.50933	1.50137	1.4716	1.42203	1.39097	1.37629	1.37851	1.50709	1.53868	1.55252	1.67937	1.73782	1.9928	2.08872	2.31776	2.32248	2.55363	2.76205	3.02834	3.31076	2.61226	2.81165	2.99384	3.13169	3.24547	3.48305	3.50745	3.46437	3.41883	3.35157	3.32247	3.27068	3.21263	3.16145	3.11112	3.07626	3.05783	2.99971	2.93492	2.86784	2.69316	2.60056	2.52218	2.44581	2.35771
1.48725	1.42314	1.43336	1.54992	1.53341	1.4947	1.47727	1.44856	1.40196	1.36838	1.3559	1.35818	1.50227	1.51662	1.54248	1.66074	1.72525	1.9591	2.05939	2.29662	2.30222	2.50486	2.73696	2.99024	3.24975	2.56857	2.78678	2.93718	3.08203	3.20637	3.43043	3.45202	3.41212	3.36291	3.29741	3.27508	3.22834	3.16254	3.1211	3.06278	3.04078	2.99971	2.95179	2.89285	2.82345	2.65317	2.5737	2.47482	2.41695	2.32954
1.44593	1.40206	1.39741	1.51515	1.50318	1.4616	1.45342	1.42665	1.38197	1.34481	1.34478	1.34284	1.4618	1.48532	1.50997	1.6283	1.69051	1.92263	2.02742	2.23865	2.24409	2.46339	2.6627	2.92538	3.17168	2.51282	2.71404	2.86388	3.01019	3.13405	3.35039	3.37795	3.33381	3.27548	3.2261	3.19588	3.14908	3.08801	3.03613	2.99347	2.9589	2.93492	2.89285	2.82328	2.75659	2.58195	2.49548	2.416	2.35686	2.26735
1.42155	1.37606	1.3745	1.48197	1.46068	1.42983	1.42785	1.39126	1.35235	1.32121	1.30866	1.30703	1.42606	1.45582	1.47107	1.58788	1.64712	1.87868	1.97411	2.19604	2.19771	2.39128	2.60347	2.85879	3.10901	2.45353	2.65018	2.81033	2.93747	3.06036	3.27888	3.28557	3.24274	3.19946	3.14328	3.12231	3.07782	3.01227	2.97782	2.93365	2.88821	2.86784	2.82345	2.75659	2.68495	2.53054	2.43841	2.3627	2.30231	2.21972
0.554852	0.534627	0.535065	0.683933	0.679955	1.49524	1.48883	1.45844	1.41527	1.37832	1.4632	1.45734	1.5352	1.55624	1.58535	1.51329	1.56336	1.78016	1.87409	2.07682	2.10715	2.30534	2.50542	2.75318	2.97236	2.75221	2.95722	3.14271	3.29457	3.40202	3.14166	3.16669	3.12146	3.06622	3.00848	2.94059	2.88523	2.83129	2.79392	2.74264	2.71611	2.69316	2.65317	2.58195	2.53054	2.5189	2.43572	2.36445	2.29441	2.21428
0.540195	0.521572	0.521273	0.668153	0.664651	1.46312	1.45233	1.42541	1.37088	1.33831	1.42822	1.42209	1.497	1.50421	1.54143	1.4645	1.53157	1.73987	1.82279	2.01131	2.03711	2.22694	2.41993	2.65632	2.88154	2.66358	2.85716	3.03836	3.17388	3.29998	3.03967	3.05489	3.00744	2.96991	2.91766	2.84402	2.78865	2.73932	2.70048	2.66422	2.63036	2.60056	2.5737	2.49548	2.43841	2.43572	2.36495	2.28405	2.22146	2.1422
0.529099	0.510327	0.510538	0.654987	0.652231	1.41861	1.41105	1.38221	1.3377	1.30845	1.38767	1.38986	1.45084	1.47022	1.49028	1.42067	1.49419	1.69095	1.78201	1.96868	1.98784	2.1717	2.37237	2.5931	2.80658	2.58654	2.77905	2.93999	3.09212	3.19803	2.92504	2.93856	2.91176	2.87595	2.83015	2.75947	2.70407	2.65445	2.62146	2.57274	2.55297	2.52218	2.47482	2.416	2.3627	2.36445	2.28405	2.2265	2.15722	2.08433
0.517324	0.499353	0.498957	0.632902	0.628372	1.38515	1.37675	1.35188	1.31272	1.27896	1.35529	1.35497	1.42319	1.43804	1.46289	1.40027	1.46942	1.6611	1.72837	1.91432	1.93962	2.11785	2.29555	2.50862	2.72655	2.52194	2.70314	2.8596	2.99903	3.10489	2.8447	2.87402	2.83428	2.78426	2.74828	2.67983	2.63443	2.58308	2.54096	2.48896	2.48253	2.44581	2.41695	2.35686	2.30231	2.29441	2.22146	2.15722	2.10587	2.02766
0.501549	0.484691	0.484885	0.60885	0.606214	1.33741	1.34137	1.3176	1.2778	1.24765	1.31617	1.32932	1.37107	1.40027	1.41834	1.35991	1.40515	1.59658	1.67559	1.84984	1.88391	2.04945	2.21363	2.43556	2.6468	2.4307	2.60035	2.76302	2.89578	3.00451	2.75407	2.76614	2.73855	2.68567	2.63716	2.58999	2.53557	2.48967	2.45174	2.4186	2.39457	2.35771	2.32954	2.26735	2.21972	2.21428	2.1422	2.08433	2.02766	1.95199
0.478493	0.462426	0.461872	0.593281	0.590867	0.60337	0.613573	0.599495	0.582381	0.567566	1.12874	1.13597	1.18536	1.20718	1.21622	1.43786	1.48406	1.668	1.70305	1.88945	1.7331	1.90289	2.05703	2.2492	2.43685	2.29808	2.46744	2.61933	2.7388	2.83693	2.73691	2.76366	2.72662	2.69079	2.63026	2.44313	2.39646	2.34939	2.32411	2.27859	2.22499	2.19688	2.16133	2.12016	2.06788	2.05659	2.00282	1.93806	1.89811	1.82301
0.459357	0.443567	0.443335	0.568286	0.565223	0.578901	0.588493	0.575534	0.558795	0.544691	1.08367	1.08286	1.13115	1.15062	1.16404	1.36416	1.41001	1.56831	1.64212	1.8064	1.66197	1.80122	1.96086	2.14644	2.3167	2.18512	2.34086	2.47916	2.58804	2.69454	2.58272	2.61486	2.57833	2.54785	2.49491	2.32383	2.2767	2.2346	2.20673	2.16181	2.10632	2.07876	2.06186	2.00572	1.96339	1.96816	1.90513	1.84285	1.79521	1.73127
0.442527	0.427321	0.426557	0.542379	0.538931	0.551164	0.562776	0.551032	0.533832	0.52092	1.04209	1.0404	1.09122	1.10337	1.11938	1.3156	1.37969	1.51692	1.57413	1.72432	1.58644	1.72908	1.86754	2.047	2.23104	2.07549	2.22594	2.36178	2.47001	2.56229	2.46478	2.48659	2.45762	2.40891	2.37774	2.19772	2.17385	2.12754	2.09219	2.05787	2.00512	1.98634	1.96344	1.90541	1.86262	1.86614	1.8116	1.76138	1.71256	1.64848
0.428131	0.413484	0.413276	0.518932	0.517058	0.529045	0.544271	0.532017	0.51643	0.50351	1.00796	1.01336	1.04928	1.06605	1.08519	1.26723	1.33066	1.4647	1.52084	1.65442	1.53387	1.64856	1.79123	1.94956	2.12092	1.97905	2.11265	2.25242	2.35316	2.4416	2.35653	2.36867	2.34037	2.30339	2.26228	2.0902	2.05427	2.01045	1.99919	1.96085	1.91285	1.8853	1.86027	1.80922	1.78068	1.79172	1.72544	1.67112	1.63341	1.5718
0.41276	0.399221	0.398412	0.496055	0.493414	0.505227	0.518618	0.506967	0.491804	0.47971	0.971219	0.966028	1.00893	1.01997	1.04575	1.22427	1.27239	1.40656	1.4543	1.59271	1.45722	1.57239	1.70951	1.86843	2.02564	1.88982	2.02171	2.14282	2.23769	2.32117	2.2383	2.24917	2.22711	2.1818	2.15608	1.99508	1.96252	1.91058	1.8923	1.86477	1.80608	1.7993	1.77605	1.72799	1.68684	1.69287	1.63253	1.58687	1.55265	1.49482
0.397419	0.38413	0.383897	0.49103	0.488981	0.498736	0.521947	0.510585	0.495454	0.48332	0.481987	0.482772	0.480518	0.486822	0.495204	0.938595	0.983314	1.10495	1.15341	1.26331	1.42109	1.5389	1.65923	1.80855	1.95945	1.75062	1.87997	1.9837	2.08921	2.15476	2.14119	2.14691	2.12161	2.08929	2.06341	1.93095	1.89152	1.86721	1.84326	1.81314	1.71767	1.70609	1.68303	1.65536	1.59945	1.58306	1.53857	1.48607	1.44697	1.41324
0.391832	0.378594	0.378439	0.480212	0.479427	0.489523	0.507232	0.49653	0.481013	0.469144	0.468658	0.468842	0.467501	0.473927	0.481892	0.922438	0.966165	1.07226	1.1205	1.23264	1.38653	1.49513	1.61528	1.76425	1.90429	1.69391	1.82165	1.92827	2.01954	2.08021	2.06558	2.08414	2.06305	2.02827	1.99634	1.87262	1.83928	1.80651	1.78506	1.76088	1.67319	1.64877	1.63066	1.59016	1.55897	1.54229	1.49247	1.4457	1.40665	1.36045
0.387949	0.375202	0.375139	0.470185	0.467216	0.478523	0.495584	0.484907	0.47106	0.458467	0.457604	0.457914	0.460081	0.46595	0.474091	0.909591	0.949812	1.05436	1.1092	1.21308	1.36316	1.46407	1.57563	1.71852	1.84632	1.64764	1.762	1.87326	1.94538	2.01806	2.00205	2.00403	1.99492	1.96549	1.92913	1.79863	1.77683	1.7444	1.72146	1.6911	1.6108	1.6001	1.57236	1.53807	1.50934	1.49318	1.437	1.40599	1.36838	1.3225
0.380411	0.367177	0.367204	0.456362	0.454041	0.464083	0.481312	0.469915	0.456607	0.444773	0.444186	0.444442	0.444991	0.45109	0.458784	0.892057	0.919346	1.02226	1.06837	1.1771	1.31418	1.4235	1.52173	1.66506	1.80723	1.58444	1.69713	1.79148	1.88178	1.95347	1.92797	1.93934	1.91627	1.88947	1.86211	1.73906	1.70549	1.68364	1.66158	1.6338	1.55306	1.53485	1.51953	1.48673	1.44516	1.43401	1.39195	1.35453	1.3086	1.26648
0.376361	0.363296	0.363121	0.449252	0.447754	0.457792	0.464033	0.453495	0.440206	0.429499	0.428502	0.428808	0.431581	0.437754	0.444983	0.870666	0.913496	1.01165	1.04642	1.14457	1.28421	1.38604	1.48801	1.62048	1.73456	1.53922	1.65019	1.74279	1.82656	1.88712	1.86653	1.87467	1.86208	1.83467	1.80461	1.68015	1.64676	1.62391	1.59861	1.575	1.50453	1.48871	1.47448	1.42055	1.3964	1.38808	1.33705	1.30784	1.27134	1.22695
0.359099	0.346929	0.346577	0.381364	0.37783	0.387167	0.390379	0.38175	0.370365	0.360795	0.36031	0.360288	0.374963	0.379844	0.386398	0.379256	0.391242	0.485836	0.572574	0.650084	1.05454	1.13968	1.2356	1.34517	1.45619	1.54709	1.64895	1.74933	1.82875	1.89752	1.80549	1.82009	1.79428	1.77493	1.74518	1.67259	1.63016	1.59922	1.59202	1.56478	1.4273	1.41979	1.40095	1.35978	1.34085	1.37335	1.338	1.29514	1.27317	1.22963
0.349608	0.337767	0.337614	0.364855	0.36261	0.371011	0.374777	0.366255	0.355793	0.346595	0.34581	0.346069	0.358923	0.363794	0.370085	0.363143	0.375548	0.455364	0.525495	0.592636	0.975762	1.06495	1.14627	1.24781	1.34103	1.43124	1.52665	1.60905	1.69045	1.7418	1.65521	1.65734	1.64428	1.62418	1.5997	1.52155	1.50326	1.47751	1.46046	1.43346	1.30896	1.30571	1.2786	1.25016	1.22358	1.27372	1.22594	1.19571	1.17282	1.12895
0.33785	0.326388	0.326181	0.351282	0.348345	0.356788	0.357826	0.350031	0.339522	0.3313	0.3303	0.330319	0.341737	0.346298	0.352263	0.345586	0.356292	0.42633	0.490126	0.551022	0.921574	0.992431	1.07569	1.16994	1.25646	1.33572	1.42274	1.4971	1.56818	1.62794	1.54113	1.54372	1.5295	1.50988	1.49132	1.41298	1.39434	1.36984	1.35344	1.33595	1.22156	1.20699	1.18616	1.15523	1.14037	1.18498	1.13839	1.12239	1.09254	1.04607
0.32406	0.313011	0.31284	0.332883	0.330542	0.337928	0.33979	0.332085	0.32218	0.314358	0.313537	0.313632	0.323179	0.32729	0.332953	0.326639	0.339586	0.397714	0.447713	0.499159	0.858688	0.92325	0.98888	1.07577	1.1556	1.22703	1.31111	1.38133	1.44277	1.49761	1.40333	1.41816	1.39879	1.38125	1.35995	1.29729	1.28274	1.25289	1.23188	1.21276	1.10897	1.099	1.08502	1.06167	1.03387	1.08009	1.04776	1.02433	0.998969	0.963309
0.307508	0.29718	0.297017	0.31143	0.309354	0.316003	0.318592	0.311642	0.302614	0.295157	0.293849	0.294485	0.304899	0.309109	0.31437	0.308129	0.314664	0.365386	0.41417	0.45961	0.79283	0.853359	0.911208	0.992055	1.06681	1.12226	1.20287	1.27485	1.32388	1.3784	1.28674	1.29865	1.28953	1.2741	1.25003	1.18651	1.1675	1.15485	1.13413	1.11653	1.01425	1.01332	0.986244	0.975148	0.954258	1.00313	0.969159	0.936639	0.919315	0.884491
0.301845	0.29184	0.29175	0.297001	0.294573	0.301484	0.300735	0.294176	0.285489	0.278388	0.277549	0.27783	0.287829	0.29159	0.296711	0.290928	0.298447	0.351569	0.407134	0.451042	0.45324	0.49314	0.537378	0.586587	0.639194	0.999911	1.07018	1.12333	1.17923	1.21807	1.29751	1.30914	1.29348	1.28312	1.24962	1.11706	1.10941	1.08725	1.07327	1.06163	1.00516	0.987091	0.980803	0.955857	0.937254	0.876754	0.850967	0.825347	0.810808	0.778422
0.278193	0.26883	0.26867	0.272456	0.269955	0.276634	0.276874	0.270832	0.262837	0.256171	0.255581	0.255749	0.264208	0.268036	0.272458	0.266941	0.275644	0.318644	0.360832	0.397819	0.396954	0.432664	0.468427	0.51386	0.557129	0.887714	0.944797	1.00187	1.04655	1.08351	1.1453	1.1554	1.1481	1.12668	1.11463	0.991598	0.975659	0.961071	0.956792	0.936913	0.882786	0.887445	0.866907	0.852852	0.83604	0.773759	0.752538	0.730006	0.716115	0.69463
0.261129	0.252352	0.252154	0.254623	0.252777	0.258616	0.258499	0.252767	0.24536	0.239117	0.238459	0.238658	0.246341	0.24982	0.254026	0.248843	0.256106	0.292296	0.329677	0.362541	0.359176	0.390257	0.422061	0.459556	0.497729	0.802768	0.862696	0.907669	0.945206	0.987269	1.04498	1.05703	1.0393	1.0229	1.01753	0.898804	0.889059	0.870161	0.864482	0.851311	0.807347	0.800188	0.793868	0.770014	0.758085	0.700226	0.678763	0.667876	0.647635	0.630052
0.256711	0.248039	0.24798	0.250171	0.247855	0.253824	0.253086	0.247399	0.240171	0.234233	0.233637	0.233652	0.241188	0.244503	0.248593	0.243532	0.249101	0.281337	0.314306	0.344735	0.34114	0.366966	0.396075	0.430854	0.466643	0.7595	0.821702	0.866494	0.9046	0.930298	0.993151	1.00688	0.993793	0.979828	0.968805	0.861051	0.846027	0.832866	0.825698	0.810916	0.769412	0.760642	0.751156	0.73753	0.721039	0.663149	0.646001	0.628455	0.619168	0.596894
0.263918	0.254845	0.254885	0.25575	0.253937	0.259666	0.260683	0.25486	0.247375	0.241274	0.240534	0.24076	0.246411	0.249707	0.254035	0.248764	0.255644	0.28521	0.313567	0.339929	0.337086	0.363154	0.391362	0.424219	0.458666	0.76809	0.811437	0.864827	0.897888	0.935968	0.992908	1.00214	0.998952	0.97519	0.975826	0.853925	0.839458	0.823936	0.824791	0.810957	0.758269	0.765962	0.751989	0.732256	0.720003	0.669316	0.649682	0.635012	0.620364	0.598545
0.257171	0.248421	0.248394	0.24616	0.244189	0.249829	0.249741	0.2442	0.237019	0.231083	0.230424	0.230577	0.232497	0.235683	0.239696	0.234664	0.239588	0.26812	0.289733	0.316586	0.312926	0.3392	0.366368	0.397757	0.430081	0.442691	0.473507	0.501192	0.523268	0.542602	0.877747	0.88514	0.882268	0.870398	0.858719	0.841842	0.82565	0.807187	0.803117	0.79766	0.703325	0.701751	0.685764	0.67744	0.656236	0.641995	0.626146	0.607415	0.596887	0.575951
0.269879	0.260698	0.260669	0.258324	0.256256	0.262175	0.262082	0.256267	0.248732	0.242503	0.241811	0.241972	0.243986	0.247329	0.251541	0.24626	0.251428	0.278112	0.299315	0.323979	0.320068	0.344456	0.37235	0.404321	0.434263	0.448665	0.477807	0.506577	0.528672	0.549217	0.89362	0.906921	0.900881	0.886156	0.872631	0.859822	0.853764	0.838339	0.828671	0.817088	0.721459	0.72307	0.712723	0.690275	0.673767	0.65606	0.637208	0.627144	0.612418	0.593647
0.27783	0.268379	0.268349	0.265935	0.263807	0.269899	0.269804	0.263818	0.25606	0.249648	0.248935	0.249101	0.251175	0.254616	0.258953	0.253516	0.258836	0.28371	0.3029	0.326832	0.322943	0.346117	0.369849	0.402868	0.433526	0.444993	0.475069	0.503236	0.527243	0.544928	0.903219	0.899928	0.902329	0.893107	0.883263	0.871264	0.851692	0.844837	0.838707	0.817002	0.723948	0.718673	0.717117	0.70148	0.680317	0.665924	0.644319	0.629782	0.614605	0.593813
0.277913	0.268458	0.268429	0.266014	0.263885	0.269979	0.269884	0.263896	0.256136	0.249722	0.249009	0.249175	0.251249	0.254692	0.25903	0.253591	0.258913	0.281521	0.299454	0.321889	0.315033	0.337258	0.360683	0.390468	0.421191	0.431035	0.461228	0.487468	0.508921	0.527161	0.878739	0.895378	0.888994	0.875424	0.866003	0.843995	0.835097	0.832907	0.819662	0.806332	0.710881	0.698394	0.69859	0.686825	0.6685	0.650809	0.633748	0.616603	0.600109	0.589596
0.269533	0.260363	0.260335	0.257993	0.255928	0.261838	0.261746	0.255938	0.248413	0.242192	0.241501	0.241661	0.243673	0.247012	0.251219	0.245944	0.251106	0.271047	0.286912	0.306909	0.300772	0.319988	0.343104	0.369639	0.397301	0.408546	0.434249	0.459224	0.479345	0.496182	0.831322	0.85375	0.856781	0.836874	0.829617	0.807326	0.796654	0.783378	0.780756	0.766436	0.677342	0.666761	0.664166	0.655447	0.635641	0.617911	0.598342	0.591837	0.572249	0.554126
0.262876	0.253933	0.253905	0.251621	0.249607	0.255372	0.255281	0.249617	0.242278	0.23621	0.235536	0.235693	0.237655	0.240912	0.245014	0.23987	0.244904	0.262474	0.276138	0.295548	0.287507	0.306689	0.327555	0.352943	0.378624	0.387112	0.411965	0.436919	0.455604	0.471657	0.493098	0.499844	0.494347	0.489868	0.483837	0.731622	0.719057	0.711742	0.701969	0.691121	0.699318	0.69481	0.688611	0.67375	0.655403	0.597841	0.585815	0.571517	0.557676	0.537639
0.253589	0.244961	0.244935	0.242731	0.240788	0.246349	0.246262	0.240798	0.233718	0.227865	0.227215	0.227366	0.229259	0.2324	0.236358	0.231396	0.236252	0.252171	0.264173	0.280781	0.274114	0.290986	0.309519	0.333388	0.356918	0.365262	0.389146	0.411168	0.429535	0.444131	0.463527	0.470244	0.464634	0.461571	0.455194	0.699112	0.682223	0.677222	0.668497	0.657914	0.661566	0.665766	0.646023	0.636105	0.625258	0.56551	0.551896	0.53658	0.529517	0.511399
0.239715	0.231559	0.231534	0.229451	0.227615	0.232871	0.232789	0.227624	0.220931	0.215398	0.214783	0.214926	0.216716	0.219685	0.223427	0.218735	0.223326	0.236932	0.24739	0.263032	0.255433	0.271223	0.287578	0.309139	0.330785	0.338599	0.360546	0.380897	0.397581	0.411654	0.431436	0.435292	0.433538	0.428947	0.423465	0.648135	0.639391	0.630291	0.624877	0.618904	0.618607	0.614651	0.613599	0.594972	0.582692	0.526604	0.517172	0.502347	0.490002	0.484548
0.225117	0.217458	0.217434	0.215478	0.213753	0.21869	0.218613	0.213762	0.207477	0.202281	0.201704	0.201838	0.203518	0.206307	0.20982	0.205415	0.209726	0.221522	0.23124	0.245273	0.23689	0.251712	0.267218	0.286539	0.306501	0.313195	0.333206	0.351774	0.366436	0.378555	0.397455	0.402298	0.398845	0.395214	0.391165	0.602291	0.592772	0.58914	0.581716	0.569626	0.581899	0.573586	0.567963	0.552287	0.539208	0.489779	0.477226	0.466255	0.461798	0.444142
0.211974	0.204762	0.20474	0.202898	0.201274	0.205922	0.20585	0.201282	0.195364	0.190471	0.189928	0.190054	0.191636	0.194262	0.197571	0.193422	0.197482	0.208045	0.216286	0.228252	0.220498	0.233848	0.248624	0.266332	0.284655	0.291517	0.308476	0.325776	0.340307	0.351691	0.367956	0.373919	0.369644	0.366285	0.361611	0.559709	0.551514	0.546271	0.541641	0.536643	0.534684	0.533143	0.531907	0.514114	0.511259	0.460351	0.445746	0.434546	0.429083	0.421533
0.192929	0.186365	0.186345	0.184669	0.183191	0.187421	0.187355	0.183198	0.177811	0.173358	0.172864	0.172979	0.174419	0.176809	0.17982	0.176044	0.179739	0.188643	0.195556	0.206123	0.199083	0.210539	0.222608	0.238687	0.254498	0.259736	0.27653	0.291305	0.303982	0.315083	0.328262	0.333047	0.330291	0.327917	0.323148	0.311721	0.307856	0.302783	0.300443	0.296075	0.480291	0.473865	0.477136	0.464585	0.452621	0.468832	0.460565	0.455818	0.441835	0.427588
0.179351	0.173249	0.17323	0.171672	0.170298	0.174231	0.174169	0.170305	0.165297	0.161158	0.160698	0.160804	0.162143	0.164365	0.167164	0.163655	0.167089	0.175093	0.181497	0.190459	0.18376	0.193295	0.20524	0.219499	0.233885	0.238588	0.253151	0.267748	0.278893	0.288129	0.301437	0.306032	0.303706	0.300482	0.297094	0.285871	0.282185	0.278404	0.275905	0.271525	0.443066	0.437241	0.435411	0.422637	0.415347	0.43731	0.425785	0.419873	0.408068	0.395268
0.163551	0.157987	0.15797	0.156549	0.155296	0.158883	0.158826	0.155302	0.150736	0.146961	0.146542	0.146639	0.14786	0.149886	0.152439	0.149238	0.15237	0.158954	0.164286	0.172756	0.166233	0.175219	0.185223	0.198565	0.211528	0.215431	0.228501	0.24136	0.251368	0.2603	0.272179	0.275008	0.273736	0.27142	0.268074	0.258184	0.254533	0.250444	0.24842	0.245321	0.402553	0.400148	0.391748	0.386213	0.376555	0.395365	0.390341	0.381593	0.370342	0.36011
0.150452	0.145333	0.145317	0.14401	0.142857	0.146156	0.146105	0.142863	0.138662	0.13519	0.134804	0.134894	0.136017	0.137881	0.140229	0.137285	0.140166	0.145905	0.150597	0.157977	0.15165	0.160042	0.169207	0.180252	0.192072	0.195209	0.208067	0.219545	0.228312	0.236478	0.247092	0.250314	0.248962	0.246664	0.243485	0.234072	0.231756	0.228393	0.226441	0.22275	0.367978	0.360353	0.36236	0.353721	0.343936	0.364757	0.352566	0.350411	0.336906	0.332481
0.134858	0.13027	0.130255	0.129084	0.12805	0.131008	0.130962	0.128056	0.12429	0.121178	0.120832	0.120912	0.121919	0.12359	0.125694	0.123055	0.125638	0.130566	0.134266	0.14091	0.135603	0.142478	0.150577	0.160602	0.171273	0.17439	0.184665	0.194928	0.202639	0.210677	0.22001	0.222285	0.221388	0.219141	0.216855	0.20856	0.205166	0.202503	0.201097	0.197644	0.32688	0.328105	0.321649	0.313192	0.307536	0.326893	0.316491	0.306289	0.305208	0.296918
0.116326	0.112368	0.112356	0.111346	0.110454	0.113005	0.112965	0.110459	0.107211	0.104526	0.104228	0.104297	0.105165	0.106606	0.108422	0.106146	0.108373	0.112235	0.115739	0.120821	0.116296	0.122501	0.128937	0.137652	0.146564	0.149197	0.158674	0.166928	0.174015	0.180104	0.187863	0.190198	0.189191	0.187645	0.185306	0.178673	0.176053	0.173891	0.172223	0.169783	0.165204	0.164255	0.162632	0.159214	0.155764	0.310671	0.306384	0.297565	0.29188	0.278488
0.0992421	0.0958658	0.0958554	0.0949931	0.0942327	0.096409	0.096375	0.0942367	0.0914657	0.0891751	0.0889206	0.0889797	0.0897205	0.09095	0.0924989	0.0905568	0.0924572	0.095668	0.0983672	0.103043	0.0986197	0.103624	0.109583	0.116659	0.124387	0.126697	0.134087	0.141503	0.147247	0.152723	0.15933	0.161314	0.160432	0.159105	0.15708	0.151121	0.149314	0.146933	0.145932	0.143515	0.1401	0.13887	0.137483	0.134829	0.131976	0.263285	0.258309	0.25175	0.245102	0.240116
0.0849272	0.0820379	0.082029	0.0812911	0.0806404	0.0825028	0.0824737	0.0806438	0.0782725	0.0763123	0.0760945	0.0761451	0.076779	0.0778312	0.0791566	0.0774947	0.079121	0.0817675	0.0839395	0.0878336	0.0841649	0.0885984	0.0931341	0.0990199	0.10573	0.107564	0.114142	0.120321	0.125028	0.129349	0.135515	0.137027	0.136226	0.135393	0.133599	0.128123	0.126807	0.125061	0.123904	0.122206	0.118862	0.118132	0.116695	0.114854	0.112329	0.224941	0.220504	0.213895	0.211166	0.204183
0.0692929	0.0669355	0.0669282	0.0663262	0.0657952	0.0673148	0.067291	0.065798	0.0638632	0.0622639	0.0620862	0.0621275	0.0626447	0.0635032	0.0645846	0.0632286	0.0645556	0.0666873	0.0685051	0.0714552	0.0685958	0.0720256	0.0756708	0.0808602	0.0856399	0.0871607	0.0928454	0.097709	0.101423	0.105255	0.110007	0.111418	0.110811	0.109892	0.108588	0.104198	0.103093	0.101586	0.100786	0.0990543	0.0966476	0.0959367	0.0950948	0.0930845	0.0913229	0.183998	0.178084	0.17402	0.174533	0.166532
0.0569929	0.055054	0.0550479	0.0545528	0.0541161	0.0553659	0.0553464	0.0541184	0.052527	0.0512116	0.0510655	0.0510994	0.0515248	0.0522309	0.0531204	0.0520051	0.0530965	0.0549212	0.0561516	0.0585773	0.0561809	0.0589481	0.0620981	0.0661048	0.0702	0.0714824	0.0756628	0.0796462	0.0830909	0.0862484	0.0898153	0.0913217	0.0905695	0.0897664	0.0886515	0.0854777	0.0839604	0.082928	0.0825435	0.0810896	0.0790399	0.0785769	0.0777592	0.0763734	0.0747275	0.149613	0.145077	0.144279	0.139981	0.136097
0.0443236	0.0428157	0.042811	0.0424259	0.0420863	0.0430583	0.0430431	0.0420881	0.0408505	0.0398275	0.0397139	0.0397402	0.0400711	0.0406202	0.041312	0.0404446	0.0412934	0.0424873	0.0436146	0.0455134	0.0434054	0.0457053	0.0480294	0.0512405	0.0543821	0.0553081	0.0587418	0.0619394	0.0644599	0.0666538	0.069635	0.0706303	0.0702882	0.0698245	0.0688076	0.0659947	0.0651533	0.0643921	0.0638926	0.0628915	0.0611741	0.0608728	0.0602933	0.0589552	0.0578603	0.0560094	0.0546677	0.0534125	0.0523071	0.0510648
0.036397	0.0351587	0.0351549	0.0348387	0.0345598	0.035358	0.0353455	0.0345612	0.033545	0.0327049	0.0326116	0.0326333	0.0329049	0.0333558	0.0339239	0.0332117	0.0339086	0.0349002	0.0357319	0.0372898	0.0357124	0.0373755	0.0393925	0.041954	0.0445026	0.0452117	0.0478199	0.0504311	0.0525337	0.0543754	0.0568291	0.0576448	0.0574272	0.0568168	0.0562002	0.0539807	0.0533268	0.0526081	0.0521056	0.0514125	0.0501336	0.0497659	0.0492248	0.0482428	0.0472456	0.0456688	0.044719	0.0437754	0.0430033	0.0417445
0.0289853	0.0279992	0.0279961	0.0277443	0.0275222	0.0281578	0.0281479	0.0275234	0.026714	0.0260451	0.0259707	0.025988	0.0262043	0.0265634	0.0270158	0.0264486	0.0270037	0.0277603	0.0284797	0.0295929	0.0282785	0.0296976	0.0312719	0.0332585	0.035361	0.0358629	0.0381278	0.0401589	0.0417507	0.0432763	0.0453573	0.0458937	0.0454862	0.045131	0.0447646	0.0429309	0.0423415	0.0416117	0.0415336	0.040845	0.0398286	0.0395188	0.0391672	0.0383692	0.0375406	0.0365231	0.0355185	0.0346246	0.0340915	0.0330936
0.0229269	0.0221469	0.0221445	0.0219453	0.0217696	0.0222724	0.0222646	0.0217705	0.0211304	0.0206012	0.0205424	0.0205561	0.0207272	0.0210112	0.0213691	0.0209204	0.0213595	0.0219602	0.0224709	0.0234113	0.0224133	0.023446	0.0248325	0.0262069	0.0278145	0.0283124	0.0300339	0.0317834	0.0328574	0.0342342	0.035696	0.036312	0.0359362	0.035639	0.0351581	0.0337893	0.0334225	0.0329184	0.0326044	0.0322832	0.031277	0.0311748	0.0309349	0.0301671	0.0296507	0.028745	0.0280135	0.0274021	0.0268741	0.0262985
0.0179378	0.0173276	0.0173257	0.0171698	0.0170324	0.0174257	0.0174196	0.0170331	0.0165322	0.0161182	0.0160722	0.0160829	0.0162168	0.016439	0.016719	0.016368	0.0167115	0.0171601	0.0175506	0.0182505	0.0174877	0.018291	0.0192035	0.0204306	0.0216592	0.0220798	0.0233386	0.0247052	0.0256701	0.0266149	0.0277714	0.0281271	0.0279871	0.027794	0.0274245	0.026352	0.0259241	0.0256028	0.0254706	0.0250457	0.024416	0.0243024	0.0239803	0.0235485	0.0231046	0.0223742	0.0217336	0.0213787	0.0209862	0.0203954
0.0128718	0.0124338	0.0124325	0.0123207	0.012222	0.0125043	0.0124999	0.0122226	0.0118631	0.0115661	0.0115331	0.0115407	0.0116368	0.0117963	0.0119972	0.0117453	0.0119918	0.0123003	0.0126036	0.0131133	0.0125109	0.0131057	0.013822	0.0146526	0.0155258	0.0158097	0.0167239	0.0176987	0.0183584	0.0189988	0.0198954	0.0200923	0.0200438	0.019905	0.01964	0.0188934	0.0185989	0.0183202	0.0182381	0.0180191	0.0174766	0.0174175	0.0172181	0.0168258	0.0165267	0.0160076	0.0155988	0.0152789	0.0149668	0.0145942
0.00940826	0.00908818	0.00908719	0.00900545	0.00893336	0.00913968	0.00913645	0.00893374	0.00867105	0.0084539	0.00842977	0.00843538	0.0085056	0.00862215	0.00876899	0.00858488	0.00876505	0.00902072	0.00919838	0.00956929	0.00918667	0.00956684	0.0101099	0.0107823	0.0113632	0.0115831	0.0122752	0.0129324	0.0134428	0.0139568	0.014555	0.0147486	0.0147566	0.0145477	0.0143238	0.0138628	0.0136049	0.0135084	0.0133633	0.013127	0.0128373	0.0127498	0.0126297	0.0124414	0.0121387	0.0117389	0.0114345	0.0112082	0.0109891	0.0107313
0.00654309	0.00632048	0.00631979	0.00626294	0.00621281	0.0063563	0.00635405	0.00621307	0.00603038	0.00587936	0.00586258	0.00586648	0.00591532	0.00599638	0.0060985	0.00597046	0.00609575	0.00624917	0.00640478	0.00662862	0.00634392	0.00664665	0.00700704	0.00747648	0.00785209	0.00801209	0.00848481	0.00895586	0.0092863	0.00963129	0.0100536	0.0101667	0.0101205	0.0100817	0.00994389	0.00956366	0.00941787	0.00932517	0.00931114	0.00909361	0.00892954	0.00879998	0.00869234	0.00853082	0.00839167	0.00810257	0.00789159	0.00774361	0.00759307	0.00738309
0.00437336	0.00422457	0.00422411	0.00418611	0.00415261	0.00424851	0.00424701	0.00415278	0.00403067	0.00392973	0.00391851	0.00392112	0.00395376	0.00400794	0.0040762	0.00399062	0.00407436	0.00417686	0.00427019	0.00444495	0.00423919	0.00444379	0.00468699	0.00497472	0.00527149	0.00533987	0.00567716	0.00598985	0.00621624	0.00645632	0.00672431	0.00681657	0.00680622	0.00673171	0.00664737	0.00637808	0.0063426	0.00620544	0.00618703	0.00610071	0.00593707	0.00589575	0.0058164	0.00570923	0.00558801	0.00544291	0.00527744	0.00519647	0.00508983	0.00495072
0.00273965	0.00264644	0.00264615	0.00262235	0.00260136	0.00266144	0.0026605	0.00260147	0.00252497	0.00246174	0.00245472	0.00245635	0.0024768	0.00251074	0.0025535	0.00249988	0.00255235	0.00261817	0.00269231	0.00278397	0.00266878	0.00279972	0.0029254	0.00312112	0.00329022	0.00335902	0.00356366	0.00372928	0.00388809	0.00401675	0.00421753	0.0042757	0.00426004	0.00421611	0.00417322	0.00399383	0.00394337	0.00391191	0.00387036	0.00382441	0.00371305	0.00367897	0.00365806	0.00356702	0.00350548	0.0033938	0.00332207	0.00324309	0.00319288	0.00310135
[truncated: 50 more columns]

## Sheet: Estonia
2.08799	1.98874	1.84819	1.84239	1.69946	1.22377	1.1945	1.23184	1.18041	1.13804	0.776679	0.766488	0.820598	0.845908	0.924253	0.649614	0.672278	0.73929	0.81997	0.839014	2.10499	2.01261	2.03191	2.04641	2.07264	2.11995	2.10207	2.04555	2.01374	1.99154	1.93013	1.9123	1.9265	1.91303	1.85327	1.6395	1.66065	1.61577	1.63246	1.56955	1.18972	1.23881	1.1655	1.33141	1.29545	0.560707	0.566669	0.575709	0.564691	0.552909
1.98874	1.82065	1.72409	1.72256	1.6232	1.14139	1.1384	1.17807	1.11839	1.07673	0.707902	0.752731	0.787944	0.789982	0.822231	0.61391	0.615483	0.700859	0.755887	0.785669	1.94733	1.91815	1.93272	2.05541	1.95608	1.97501	2.0844	1.91689	1.90168	1.85128	1.73486	1.79433	1.82319	1.78072	1.7731	1.50612	1.54394	1.59559	1.49278	1.44598	1.13665	1.14665	1.1299	1.20108	1.20046	0.52756	0.533169	0.541676	0.531308	0.520223
1.84819	1.72409	1.70814	1.65133	1.59408	1.13112	1.07876	1.08824	1.0558	1.0228	0.681219	0.705646	0.753777	0.769631	0.806777	0.592601	0.594173	0.672209	0.731169	0.753266	1.96313	1.82405	1.72625	1.88584	1.8425	1.90178	1.96111	1.84447	1.8846	1.84835	1.72203	1.77477	1.69652	1.67107	1.69039	1.52725	1.50395	1.46214	1.49041	1.43335	1.07546	1.07384	1.11355	1.18013	1.12957	0.506676	0.512063	0.520233	0.510276	0.49963
1.84239	1.72256	1.65133	18.1431	18.0136	16.6847	17.9202	1.11517	1.01594	0.963111	0.673754	0.704091	0.693797	0.726373	0.752132	0.548371	0.594161	0.644967	0.729401	0.734685	1.88038	1.86254	1.81986	1.98624	1.91005	1.97834	2.06496	1.92678	1.86277	1.84655	1.89569	1.8747	1.82616	1.85553	1.84773	1.6202	1.67922	1.63843	1.5904	1.59302	1.30941	1.2665	1.35825	1.46542	1.39067	0.773884	0.829851	0.792408	0.771796	0.770181
1.69946	1.6232	1.59408	18.0136	17.9316	16.628	17.8357	0.98772	0.985696	0.943791	0.646042	0.655425	0.666649	0.721114	0.723848	0.536632	0.545315	0.605016	0.694349	0.673798	1.8705	1.64264	1.71793	1.76198	1.76194	1.73696	2.00217	1.75979	1.81059	1.72782	1.80893	1.75844	1.77243	1.77371	1.70996	1.52302	1.57851	1.60135	1.56574	1.50393	1.22268	1.22475	1.27609	1.35203	1.26623	0.739459	0.801085	0.765057	0.742609	0.739429
1.22377	1.14139	1.13112	16.6847	16.628	15.9863	17.1759	1.24789	1.20422	1.07602	0.794646	0.814675	0.859587	0.846054	0.920178	0.616619	0.627649	0.713402	0.767254	0.777976	0.591376	0.548697	0.580889	0.581514	0.597584	1.94934	1.97208	1.82379	1.92347	1.80822	1.88329	1.82042	1.81779	1.80073	1.74029	1.44293	1.55763	1.54667	1.45397	1.45366	1.25669	1.2587	1.29453	1.37489	1.32543	1.27517	1.34314	1.26255	1.24886	1.21612
1.1945	1.1384	1.07876	17.9202	17.8357	17.1759	18.3918	1.19403	1.14637	1.08547	0.7704	0.785382	0.829232	0.863213	0.889583	0.580073	0.591773	0.665544	0.735756	0.740752	0.584389	0.534963	0.562006	0.582653	0.596251	1.86782	2.00438	1.79691	1.80122	1.75277	1.78658	1.73619	1.82016	1.71659	1.80103	1.44284	1.48584	1.49138	1.46106	1.38699	1.26723	1.25101	1.31162	1.3686	1.31826	1.26126	1.33648	1.31951	1.24545	1.28329
1.23184	1.17807	1.08824	1.11517	0.98772	1.24789	1.19403	9.3968	9.00106	8.54437	7.91451	8.19877	8.42108	8.52723	9.19004	9.99377	0.623366	0.707392	0.776725	0.760849	0.550846	0.534571	0.538271	0.552578	0.564699	1.91211	1.83553	1.88044	1.78284	1.7659	1.69328	1.72609	1.72199	1.75527	1.72654	1.472	1.52355	1.41069	1.48294	1.38197	1.17157	1.33351	1.29914	1.32729	1.33388	1.18923	1.17593	1.22756	1.17833	1.21611
1.18041	1.11839	1.0558	1.01594	0.985696	1.20422	1.14637	9.00106	8.53453	8.19404	7.49636	7.87483	8.01471	8.20598	8.78981	9.55035	0.603896	0.678573	0.718361	0.747248	0.521462	0.502742	0.499659	0.529407	0.525352	1.82197	1.72455	1.74969	1.74205	1.71315	1.6602	1.73604	1.68634	1.66714	1.61962	1.40812	1.48487	1.36408	1.44562	1.37458	1.13099	1.16919	1.20661	1.23342	1.24584	1.14337	1.10655	1.21303	1.16421	1.15192
1.13804	1.07673	1.0228	0.963111	0.943791	1.07602	1.08547	8.54437	8.19404	7.82075	7.12933	7.50366	7.63984	7.78445	8.3039	9.11629	0.565089	0.618542	0.717367	0.741582	0.505248	0.492235	0.47506	0.514318	0.501513	1.67003	1.74771	1.72626	1.66185	1.62023	1.60226	1.5393	1.61255	1.60614	1.58996	1.37365	1.39716	1.3323	1.33737	1.27614	1.09037	1.15427	1.15193	1.1604	1.21877	1.10458	1.10057	1.11813	1.08754	1.09452
0.776679	0.707902	0.681219	0.673754	0.646042	0.794646	0.7704	7.91451	7.49636	7.12933	7.12464	7.48434	7.60544	7.87953	8.28172	8.95121	0.721551	0.829233	0.871879	0.881161	0.537018	0.541821	0.531485	0.542793	0.552072	0.514581	0.536314	0.517439	0.519993	0.503814	1.7309	1.78697	1.80798	1.83583	1.68695	1.43116	1.46444	1.38688	1.44624	1.37496	1.1683	1.14698	1.1898	1.19247	1.22689	1.2475	1.25568	1.33478	1.28813	1.31834
0.766488	0.752731	0.705646	0.704091	0.655425	0.814675	0.785382	8.19877	7.87483	7.50366	7.48434	7.81848	7.99103	8.19993	8.70818	9.31478	0.750766	0.885729	0.937694	0.98675	0.588758	0.558872	0.553502	0.569863	0.593175	0.541235	0.564751	0.546531	0.537241	0.518307	1.82737	1.82899	1.84463	1.81414	1.81829	1.46851	1.50823	1.42829	1.51332	1.36822	1.16747	1.21747	1.21687	1.27302	1.25928	1.33374	1.31306	1.34428	1.35601	1.33737
0.820598	0.787944	0.753777	0.693797	0.666649	0.859587	0.829232	8.42108	8.01471	7.63984	7.60544	7.99103	8.08098	8.35613	8.86223	9.52205	0.756597	0.908607	0.960906	1.00195	0.585284	0.566594	0.558353	0.580076	0.595253	0.559812	0.580636	0.549278	0.532224	0.533607	1.96459	1.91994	1.84008	1.89097	1.75285	1.49335	1.54306	1.43823	1.49421	1.44528	1.25594	1.18038	1.29263	1.31324	1.28709	1.34501	1.34804	1.43566	1.37853	1.35221
0.845908	0.789982	0.769631	0.726373	0.721114	0.846054	0.863213	8.52723	8.20598	7.78445	7.87953	8.19993	8.35613	8.63316	9.07793	9.78901	0.76669	0.953463	0.994022	1.00066	0.589221	0.570235	0.559384	0.600502	0.602329	0.568777	0.588504	0.574188	0.56868	0.54395	1.92121	2.03402	1.84085	1.9669	1.85197	1.54781	1.60876	1.55524	1.56444	1.49032	1.226	1.2414	1.24135	1.31576	1.27076	1.40391	1.39004	1.44483	1.38259	1.41021
0.924253	0.822231	0.806777	0.752132	0.723848	0.920178	0.889583	9.19004	8.78981	8.3039	8.28172	8.70818	8.86223	9.07793	9.70946	10.4402	0.85406	0.993082	1.05613	1.08661	0.626111	0.605846	0.60466	0.65297	0.633057	0.604912	0.636318	0.606646	0.5901	0.590684	2.0154	2.04291	2.06042	2.0165	1.97609	1.64558	1.70634	1.71251	1.65244	1.54317	1.33729	1.33006	1.32753	1.43108	1.41214	1.51003	1.48828	1.46888	1.51259	1.50531
0.649614	0.61391	0.592601	0.548371	0.536632	0.616619	0.580073	9.99377	9.55035	9.11629	8.95121	9.31478	9.52205	9.78901	10.4402	13.023	1.5406	1.79585	1.98204	1.98672	1.2129	1.10814	1.13788	1.16787	1.15949	0.979561	0.992824	0.965936	0.943223	0.928923	0.831426	0.830324	0.810044	0.80911	0.79862	1.96455	2.02784	1.94151	1.97626	1.89166	1.62232	1.59749	1.60616	1.67445	1.6865	1.67298	1.66232	1.74613	1.61102	1.63472
0.672278	0.615483	0.594173	0.594161	0.545315	0.627649	0.591773	0.623366	0.603896	0.565089	0.721551	0.750766	0.756597	0.76669	0.85406	1.5406	28.1424	31.1639	29.0722	2.06526	1.21259	1.17346	1.18887	1.16942	1.19285	1.00602	1.00638	0.962721	0.937356	0.914067	0.870842	0.853186	0.844704	0.831999	0.822427	1.91456	2.06813	2.08203	1.97226	1.9278	1.61466	1.64759	1.74613	1.7341	1.71097	1.77425	1.78447	1.78547	1.76673	1.72149
0.73929	0.700859	0.672209	0.644967	0.605016	0.713402	0.665544	0.707392	0.678573	0.618542	0.829233	0.885729	0.908607	0.953463	0.993082	1.79585	31.1639	34.2697	32.0421	2.35372	1.40253	1.40037	1.39801	1.42711	1.40512	1.19999	1.28281	1.1134	1.13605	1.17251	1.06012	1.05933	1.01888	1.03199	1.01424	2.36716	2.50931	2.37498	2.37789	2.23253	1.83212	1.98001	2.01484	2.02528	2.08689	2.13252	2.14561	2.19259	2.19694	2.14925
0.81997	0.755887	0.731169	0.729401	0.694349	0.767254	0.735756	0.776725	0.718361	0.717367	0.871879	0.937694	0.960906	0.994022	1.05613	1.98204	29.0722	32.0421	30.1322	2.83251	1.77119	1.68323	1.68145	1.8189	1.8201	1.51804	1.60965	1.51629	1.51102	1.4945	1.41375	1.43444	1.38604	1.35627	1.35708	2.93883	2.887	2.90374	2.83463	2.68461	2.23259	2.3067	2.46167	2.5251	2.50229	2.5471	2.57257	2.55478	2.56888	2.4709
0.839014	0.785669	0.753266	0.734685	0.673798	0.777976	0.740752	0.760849	0.747248	0.741582	0.881161	0.98675	1.00195	1.00066	1.08661	1.98672	2.06526	2.35372	2.83251	13.0968	10.2235	8.77265	7.74542	6.5878	5.53043	4.48377	4.15819	3.73466	3.53822	3.2805	3.10383	3.0901	3.16027	3.09723	3.06297	3.3843	3.56235	3.48403	3.43515	3.43807	2.87906	2.95138	2.9481	3.03217	3.02062	3.09365	3.05828	3.20629	3.07963	3.00532
2.10499	1.94733	1.96313	1.88038	1.8705	0.591376	0.584389	0.550846	0.521462	0.505248	0.537018	0.588758	0.585284	0.589221	0.626111	1.2129	1.21259	1.40253	1.77119	10.2235	9.20666	8.02702	7.11935	6.21517	5.29213	4.32529	4.15937	3.75874	3.57351	3.38829	3.08511	3.06679	3.07099	3.14185	3.05659	2.10738	2.23102	2.17014	2.13638	2.08856	2.46567	2.51339	2.55128	2.60108	2.62054	2.70916	2.78986	2.69688	2.76422	2.62247
2.01261	1.91815	1.82405	1.86254	1.64264	0.548697	0.534963	0.534571	0.502742	0.492235	0.541821	0.558872	0.566594	0.570235	0.605846	1.10814	1.17346	1.40037	1.68323	8.77265	8.02702	6.89107	6.2049	5.57231	4.76825	4.00856	3.80025	3.4409	3.29396	3.11439	2.80276	2.854	2.85818	2.84965	2.81124	2.04261	2.14628	2.11784	2.09657	1.9763	2.46377	2.37357	2.47872	2.56072	2.54057	2.57484	2.62036	2.70235	2.56426	2.5986
2.03191	1.93272	1.72625	1.81986	1.71793	0.580889	0.562006	0.538271	0.499659	0.47506	0.531485	0.553502	0.558353	0.559384	0.60466	1.13788	1.18887	1.39801	1.68145	7.74542	7.11935	6.2049	5.7607	5.16514	4.49832	3.7696	3.58418	3.35124	3.18278	3.05138	2.7684	2.76922	2.76172	2.81384	2.76168	2.12536	2.22905	2.18597	2.1899	2.10052	2.44762	2.49353	2.48669	2.64052	2.61153	2.68026	2.71869	2.72364	2.64328	2.65303
2.04641	2.05541	1.88584	1.98624	1.76198	0.581514	0.582653	0.552578	0.529407	0.514318	0.542793	0.569863	0.580076	0.600502	0.65297	1.16787	1.16942	1.42711	1.8189	6.5878	6.21517	5.57231	5.16514	4.6563	4.3535	3.57389	3.53673	3.23348	3.17374	3.10383	2.78246	2.70961	2.7495	2.78552	2.76206	2.30942	2.40115	2.3428	2.32495	2.22005	2.61054	2.57378	2.63549	2.82267	2.69777	2.80218	2.88622	2.88247	2.83831	2.68885
2.07264	1.95608	1.8425	1.91005	1.76194	0.597584	0.596251	0.564699	0.525352	0.501513	0.552072	0.593175	0.595253	0.602329	0.633057	1.15949	1.19285	1.40512	1.8201	5.53043	5.29213	4.76825	4.49832	4.3535	3.99154	3.33421	3.31453	3.13348	2.96528	2.95843	2.70802	2.65604	2.65385	2.74404	2.62887	2.35011	2.41909	2.35567	2.37369	2.324	2.61855	2.63186	2.70364	2.80338	2.81299	2.88183	2.99106	2.92252	2.86448	2.78945
2.11995	1.97501	1.90178	1.97834	1.73696	1.94934	1.86782	1.91211	1.82197	1.67003	0.514581	0.541235	0.559812	0.568777	0.604912	0.979561	1.00602	1.19999	1.51804	4.48377	4.32529	4.00856	3.7696	3.57389	3.33421	3.36692	3.29025	3.14513	3.09057	3.05294	2.74396	2.77749	2.75705	2.74483	2.75166	2.52667	2.60834	2.5514	2.54533	2.40724	2.26052	2.27966	2.31969	2.46609	2.45284	2.65816	2.68479	2.72998	2.65797	2.61451
2.10207	2.0844	1.96111	2.06496	2.00217	1.97208	2.00438	1.83553	1.72455	1.74771	0.536314	0.564751	0.580636	0.588504	0.636318	0.992824	1.00638	1.28281	1.60965	4.15819	4.15937	3.80025	3.58418	3.53673	3.31453	3.29025	3.2934	3.22184	3.07883	3.07309	2.7993	2.7847	2.78764	2.71288	2.74993	2.50164	2.6585	2.5774	2.57307	2.48217	2.31331	2.31834	2.44139	2.49726	2.44872	2.71682	2.76098	2.86394	2.70525	2.70635
2.04555	1.91689	1.84447	1.92678	1.75979	1.82379	1.79691	1.88044	1.74969	1.72626	0.517439	0.546531	0.549278	0.574188	0.606646	0.965936	0.962721	1.1134	1.51629	3.73466	3.75874	3.4409	3.35124	3.23348	3.13348	3.14513	3.22184	2.86691	2.87711	2.87766	2.65247	2.6544	2.67233	2.64663	2.62544	2.41428	2.52967	2.47158	2.42526	2.37109	2.27098	2.24006	2.33883	2.43197	2.43841	2.62564	2.65502	2.6501	2.63621	2.57979
2.01374	1.90168	1.8846	1.86277	1.81059	1.92347	1.80122	1.78284	1.74205	1.66185	0.519993	0.537241	0.532224	0.56868	0.5901	0.943223	0.937356	1.13605	1.51102	3.53822	3.57351	3.29396	3.18278	3.17374	2.96528	3.09057	3.07883	2.87711	2.8629	2.78549	2.63813	2.54398	2.56752	2.57397	2.55926	2.40705	2.4911	2.4818	2.42388	2.3108	2.24313	2.25399	2.24124	2.40288	2.40509	2.58118	2.58497	2.60898	2.61005	2.53624
1.99154	1.85128	1.84835	1.84655	1.72782	1.80822	1.75277	1.7659	1.71315	1.62023	0.503814	0.518307	0.533607	0.54395	0.590684	0.928923	0.914067	1.17251	1.4945	3.2805	3.38829	3.11439	3.05138	3.10383	2.95843	3.05294	3.07309	2.87766	2.78549	2.7594	2.57398	2.61637	2.52634	2.48284	2.58107	2.39396	2.46666	2.45428	2.40599	2.27816	2.20702	2.23807	2.24684	2.36458	2.32708	2.54459	2.56515	2.62032	2.54364	2.51052
1.93013	1.73486	1.72203	1.89569	1.80893	1.88329	1.78658	1.69328	1.6602	1.60226	1.7309	1.82737	1.96459	1.92121	2.0154	0.831426	0.870842	1.06012	1.41375	3.10383	3.08511	2.80276	2.7684	2.78246	2.70802	2.74396	2.7993	2.65247	2.63813	2.57398	2.74097	2.68292	2.70977	2.69336	2.61537	2.60504	2.66897	2.67359	2.6574	2.53784	2.31049	2.32004	2.37292	2.49054	2.44568	2.51866	2.60687	2.64777	2.55351	2.52083
1.9123	1.79433	1.77477	1.8747	1.75844	1.82042	1.73619	1.72609	1.73604	1.5393	1.78697	1.82899	1.91994	2.03402	2.04291	0.830324	0.853186	1.05933	1.43444	3.0901	3.06679	2.854	2.76922	2.70961	2.65604	2.77749	2.7847	2.6544	2.54398	2.61637	2.68292	2.74613	2.76421	2.64755	2.67012	2.55686	2.65333	2.583	2.58297	2.51357	2.30627	2.30523	2.35804	2.47181	2.43034	2.50311	2.58064	2.5465	2.49785	2.44488
1.9265	1.82319	1.69652	1.82616	1.77243	1.81779	1.82016	1.72199	1.68634	1.61255	1.80798	1.84463	1.84008	1.84085	2.06042	0.810044	0.844704	1.01888	1.38604	3.16027	3.07099	2.85818	2.76172	2.7495	2.65385	2.75705	2.78764	2.67233	2.56752	2.52634	2.70977	2.76421	2.62936	2.64607	2.64721	2.57731	2.67912	2.55369	2.53353	2.4659	2.26058	2.2841	2.31471	2.43734	2.41048	2.52722	2.56347	2.57158	2.51349	2.47279
1.91303	1.78072	1.67107	1.85553	1.77371	1.80073	1.71659	1.75527	1.66714	1.60614	1.83583	1.81414	1.89097	1.9669	2.0165	0.80911	0.831999	1.03199	1.35627	3.09723	3.14185	2.84965	2.81384	2.78552	2.74404	2.74483	2.71288	2.64663	2.57397	2.48284	2.69336	2.64755	2.64607	2.71566	2.62317	2.55235	2.65467	2.61136	2.59735	2.42707	2.27358	2.23986	2.2679	2.45624	2.42053	2.54272	2.52212	2.52814	2.53443	2.5015
1.85327	1.7731	1.69039	1.84773	1.70996	1.74029	1.80103	1.72654	1.61962	1.58996	1.68695	1.81829	1.75285	1.85197	1.97609	0.79862	0.822427	1.01424	1.35708	3.06297	3.05659	2.81124	2.76168	2.76206	2.62887	2.75166	2.74993	2.62544	2.55926	2.58107	2.61537	2.67012	2.64721	2.62317	2.582	2.57289	2.59922	2.57361	2.64163	2.46699	2.27446	2.27837	2.31068	2.43054	2.41456	2.49462	2.61766	2.60653	2.53033	2.51142
1.6395	1.50612	1.52725	1.6202	1.52302	1.44293	1.44284	1.472	1.40812	1.37365	1.43116	1.46851	1.49335	1.54781	1.64558	1.96455	1.91456	2.36716	2.93883	3.3843	2.10738	2.04261	2.12536	2.30942	2.35011	2.52667	2.50164	2.41428	2.40705	2.39396	2.60504	2.55686	2.57731	2.55235	2.57289	2.74732	2.89163	2.78296	2.74492	2.69276	2.44831	2.40793	2.52215	2.62287	2.64048	2.65432	2.68282	2.69218	2.56704	2.62553
1.66065	1.54394	1.50395	1.67922	1.57851	1.55763	1.48584	1.52355	1.48487	1.39716	1.46444	1.50823	1.54306	1.60876	1.70634	2.02784	2.06813	2.50931	2.887	3.56235	2.23102	2.14628	2.22905	2.40115	2.41909	2.60834	2.6585	2.52967	2.4911	2.46666	2.66897	2.65333	2.67912	2.65467	2.59922	2.89163	2.91919	2.89219	2.77015	2.75	2.5632	2.48513	2.56248	2.6934	2.65571	2.76163	2.77025	2.7784	2.68825	2.62762
1.61577	1.59559	1.46214	1.63843	1.60135	1.54667	1.49138	1.41069	1.36408	1.3323	1.38688	1.42829	1.43823	1.55524	1.71251	1.94151	2.08203	2.37498	2.90374	3.48403	2.17014	2.11784	2.18597	2.3428	2.35567	2.5514	2.5774	2.47158	2.4818	2.45428	2.67359	2.583	2.55369	2.61136	2.57361	2.78296	2.89219	2.84476	2.80924	2.68419	2.48355	2.47522	2.53837	2.65035	2.60675	2.72085	2.64841	2.7304	2.71448	2.56862
1.63246	1.49278	1.49041	1.5904	1.56574	1.45397	1.46106	1.48294	1.44562	1.33737	1.44624	1.51332	1.49421	1.56444	1.65244	1.97626	1.97226	2.37789	2.83463	3.43515	2.13638	2.09657	2.1899	2.32495	2.37369	2.54533	2.57307	2.42526	2.42388	2.40599	2.6574	2.58297	2.53353	2.59735	2.64163	2.74492	2.77015	2.80924	2.75314	2.6315	2.45992	2.42984	2.50014	2.64336	2.64565	2.65481	2.70783	2.687	2.65272	2.64446
1.56955	1.44598	1.43335	1.59302	1.50393	1.45366	1.38699	1.38197	1.37458	1.27614	1.37496	1.36822	1.44528	1.49032	1.54317	1.89166	1.9278	2.23253	2.68461	3.43807	2.08856	1.9763	2.10052	2.22005	2.324	2.40724	2.48217	2.37109	2.3108	2.27816	2.53784	2.51357	2.4659	2.42707	2.46699	2.69276	2.75	2.68419	2.6315	2.54385	2.36723	2.34369	2.45194	2.51469	2.49965	2.59153	2.55125	2.6123	2.53696	2.5463
1.18972	1.13665	1.07546	1.30941	1.22268	1.25669	1.26723	1.17157	1.13099	1.09037	1.1683	1.16747	1.25594	1.226	1.33729	1.62232	1.61466	1.83212	2.23259	2.87906	2.46567	2.46377	2.44762	2.61054	2.61855	2.26052	2.31331	2.27098	2.24313	2.20702	2.31049	2.30627	2.26058	2.27358	2.27446	2.44831	2.5632	2.48355	2.45992	2.36723	2.26066	2.29595	2.32913	2.40371	2.44319	2.46421	2.51969	2.57957	2.52042	2.43691
1.23881	1.14665	1.07384	1.2665	1.22475	1.2587	1.25101	1.33351	1.16919	1.15427	1.14698	1.21747	1.18038	1.2414	1.33006	1.59749	1.64759	1.98001	2.3067	2.95138	2.51339	2.37357	2.49353	2.57378	2.63186	2.27966	2.31834	2.24006	2.25399	2.23807	2.32004	2.30523	2.2841	2.23986	2.27837	2.40793	2.48513	2.47522	2.42984	2.34369	2.29595	2.23052	2.31855	2.45942	2.39466	2.53109	2.55347	2.57978	2.45316	2.467
1.1655	1.1299	1.11355	1.35825	1.27609	1.29453	1.31162	1.29914	1.20661	1.15193	1.1898	1.21687	1.29263	1.24135	1.32753	1.60616	1.74613	2.01484	2.46167	2.9481	2.55128	2.47872	2.48669	2.63549	2.70364	2.31969	2.44139	2.33883	2.24124	2.24684	2.37292	2.35804	2.31471	2.2679	2.31068	2.52215	2.56248	2.53837	2.50014	2.45194	2.32913	2.31855	2.33649	2.51224	2.479	2.60493	2.54286	2.61199	2.51938	2.53251
1.33141	1.20108	1.18013	1.46542	1.35203	1.37489	1.3686	1.32729	1.23342	1.1604	1.19247	1.27302	1.31324	1.31576	1.43108	1.67445	1.7341	2.02528	2.5251	3.03217	2.60108	2.56072	2.64052	2.82267	2.80338	2.46609	2.49726	2.43197	2.40288	2.36458	2.49054	2.47181	2.43734	2.45624	2.43054	2.62287	2.6934	2.65035	2.64336	2.51469	2.40371	2.45942	2.51224	2.61323	2.60145	2.64114	2.74893	2.73925	2.67418	2.56954
1.29545	1.20046	1.12957	1.39067	1.26623	1.32543	1.31826	1.33388	1.24584	1.21877	1.22689	1.25928	1.28709	1.27076	1.41214	1.6865	1.71097	2.08689	2.50229	3.02062	2.62054	2.54057	2.61153	2.69777	2.81299	2.45284	2.44872	2.43841	2.40509	2.32708	2.44568	2.43034	2.41048	2.42053	2.41456	2.64048	2.65571	2.60675	2.64565	2.49965	2.44319	2.39466	2.479	2.60145	2.51106	2.67049	2.68912	2.66717	2.65296	2.58108
0.560707	0.52756	0.506676	0.773884	0.739459	1.27517	1.26126	1.18923	1.14337	1.10458	1.2475	1.33374	1.34501	1.40391	1.51003	1.67298	1.77425	2.13252	2.5471	3.09365	2.70916	2.57484	2.68026	2.80218	2.88183	2.65816	2.71682	2.62564	2.58118	2.54459	2.51866	2.50311	2.52722	2.54272	2.49462	2.65432	2.76163	2.72085	2.65481	2.59153	2.46421	2.53109	2.60493	2.64114	2.67049	2.82716	2.94742	2.95404	2.84414	2.78563
0.566669	0.533169	0.512063	0.829851	0.801085	1.34314	1.33648	1.17593	1.10655	1.10057	1.25568	1.31306	1.34804	1.39004	1.48828	1.66232	1.78447	2.14561	2.57257	3.05828	2.78986	2.62036	2.71869	2.88622	2.99106	2.68479	2.76098	2.65502	2.58497	2.56515	2.60687	2.58064	2.56347	2.52212	2.61766	2.68282	2.77025	2.64841	2.70783	2.55125	2.51969	2.55347	2.54286	2.74893	2.68912	2.94742	3.00002	2.96815	2.80273	2.8194
0.575709	0.541676	0.520233	0.792408	0.765057	1.26255	1.31951	1.22756	1.21303	1.11813	1.33478	1.34428	1.43566	1.44483	1.46888	1.74613	1.78547	2.19259	2.55478	3.20629	2.69688	2.70235	2.72364	2.88247	2.92252	2.72998	2.86394	2.6501	2.60898	2.62032	2.64777	2.5465	2.57158	2.52814	2.60653	2.69218	2.7784	2.7304	2.687	2.6123	2.57957	2.57978	2.61199	2.73925	2.66717	2.95404	2.96815	2.96616	2.95483	2.85666
0.564691	0.531308	0.510276	0.771796	0.742609	1.24886	1.24545	1.17833	1.16421	1.08754	1.28813	1.35601	1.37853	1.38259	1.51259	1.61102	1.76673	2.19694	2.56888	3.07963	2.76422	2.56426	2.64328	2.83831	2.86448	2.65797	2.70525	2.63621	2.61005	2.54364	2.55351	2.49785	2.51349	2.53443	2.53033	2.56704	2.68825	2.71448	2.65272	2.53696	2.52042	2.45316	2.51938	2.67418	2.65296	2.84414	2.80273	2.95483	2.81943	2.78998
0.552909	0.520223	0.49963	0.770181	0.739429	1.21612	1.28329	1.21611	1.15192	1.09452	1.31834	1.33737	1.35221	1.41021	1.50531	1.63472	1.72149	2.14925	2.4709	3.00532	2.62247	2.5986	2.65303	2.68885	2.78945	2.61451	2.70635	2.57979	2.53624	2.51052	2.52083	2.44488	2.47279	2.5015	2.51142	2.62553	2.62762	2.56862	2.64446	2.5463	2.43691	2.467	2.53251	2.56954	2.58108	2.78563	2.8194	2.85666	2.78998	2.68336
0.540817	0.508846	0.488703	0.724777	0.691933	0.662952	0.668768	0.61283	0.584393	0.559994	0.936231	1.01974	0.982688	1.08149	1.14994	1.49339	1.61187	2.02147	2.3858	2.89017	2.53174	2.45412	2.44962	2.5877	2.73205	2.56516	2.64482	2.48977	2.4889	2.48997	2.44269	2.41258	2.36854	2.38609	2.31557	2.48137	2.58217	2.55627	2.48071	2.38902	2.33191	2.37098	2.44359	2.45191	2.46207	2.70613	2.78874	2.76059	2.73256	2.64968
0.532426	0.500951	0.48112	0.675378	0.643122	0.615301	0.614104	0.583623	0.560481	0.535914	0.920471	0.979643	0.987035	1.01297	1.06757	1.48549	1.61169	1.99112	2.41468	2.8557	2.48584	2.38079	2.47728	2.56489	2.67774	2.50712	2.5989	2.49214	2.419	2.43264	2.36374	2.33403	2.27878	2.36047	2.291	2.42984	2.5332	2.47908	2.45096	2.36509	2.23188	2.29866	2.37806	2.46603	2.43091	2.69149	2.71674	2.72647	2.63933	2.63151
0.551836	0.519213	0.49866	0.719891	0.684365	0.649559	0.65657	0.596168	0.568603	0.540821	0.95799	1.01589	1.00782	1.02506	1.12791	1.55345	1.67596	2.0072	2.395	2.91501	2.56799	2.47396	2.46007	2.61457	2.71212	2.5954	2.66771	2.54017	2.48697	2.48796	2.43536	2.41625	2.40613	2.33769	2.36772	2.44527	2.61091	2.54631	2.51846	2.47368	2.30261	2.39283	2.45872	2.5199	2.5176	2.75167	2.82489	2.84257	2.76019	2.68983
0.532567	0.501084	0.481248	0.66966	0.636187	0.607194	0.612214	0.570131	0.546309	0.519726	0.890631	0.919084	1.00363	1.00481	1.10003	1.42938	1.57729	1.95014	2.2796	2.7869	2.49835	2.30219	2.37291	2.54961	2.54578	2.48771	2.55445	2.46398	2.41869	2.40109	2.29794	2.295	2.25593	2.19373	2.26527	2.38966	2.51094	2.47135	2.39516	2.31644	2.2833	2.28293	2.28507	2.44617	2.37632	2.69878	2.74847	2.69155	2.61276	2.60011
0.503919	0.474129	0.45536	0.635175	0.612113	0.576868	0.581467	0.543292	0.520798	0.495244	0.866298	0.96942	0.973511	0.96222	1.0134	1.38689	1.4941	1.79074	2.19715	2.60502	2.21672	2.20905	2.19516	2.35231	2.34752	2.35966	2.31148	2.21536	2.27772	2.236	2.17196	2.13508	2.08978	2.13339	2.12001	2.20941	2.30471	2.23457	2.30002	2.18812	2.13052	2.05275	2.19561	2.29496	2.27047	2.41443	2.50602	2.56222	2.48393	2.36176
0.509485	0.479366	0.46039	0.671646	0.635226	0.613184	0.61687	0.550319	0.526696	0.500015	0.48066	0.500615	0.512827	0.524819	0.557509	1.15914	1.27706	1.51811	1.8479	2.38519	2.36739	2.29007	2.31157	2.40245	2.45007	2.31174	2.29141	2.18696	2.16407	2.15353	2.18525	2.12991	2.15568	2.08207	2.14439	2.11781	2.20099	2.18925	2.15004	2.07768	2.05294	2.0313	2.14456	2.23745	2.25217	2.50323	2.49788	2.46533	2.43748	2.36285
0.510644	0.479313	0.460339	0.658201	0.629389	0.599529	0.606539	0.552383	0.528912	0.502839	0.483865	0.50349	0.514165	0.527706	0.560981	1.15831	1.26259	1.49742	1.84208	2.31743	2.29675	2.24261	2.27522	2.36783	2.33852	2.20567	2.27626	2.12202	2.10915	2.12636	2.14084	2.1096	2.08904	2.07429	2.09734	2.13946	2.1726	2.22279	2.12369	1.99544	2.07087	2.0209	2.11545	2.15987	2.13457	2.38832	2.40453	2.47854	2.36241	2.34931
0.489312	0.460386	0.442161	0.629588	0.596914	0.573904	0.572397	0.510045	0.485883	0.463917	0.443415	0.463784	0.473663	0.488644	0.515134	1.11755	1.18253	1.41972	1.78176	2.24038	2.23628	2.11333	2.12557	2.2322	2.22388	2.14639	2.18636	2.02375	2.04166	2.02399	2.04163	1.9525	1.98121	1.92114	1.96755	1.97776	2.12309	2.03315	1.99466	1.94361	1.92582	1.94797	1.96664	2.03574	2.02668	2.26649	2.3568	2.29413	2.36258	2.18223
0.512537	0.479951	0.460951	0.644109	0.61608	0.58912	0.588157	0.531369	0.508353	0.48785	0.463754	0.487149	0.494479	0.509549	0.541136	1.12981	1.19452	1.4515	1.74827	2.2848	2.1889	2.06423	2.11775	2.29063	2.19389	2.10246	2.11158	2.00268	1.98555	1.95526	1.94436	1.94236	1.90167	1.98897	1.92421	1.9823	2.03668	1.97812	1.95522	1.8761	1.91289	1.83752	1.97178	2.01942	2.01337	2.24743	2.27298	2.36181	2.30952	2.16356
0.472502	0.444569	0.42697	0.586541	0.560209	0.533548	0.540702	0.476836	0.455346	0.433674	0.415297	0.434625	0.443593	0.455553	0.483741	1.03346	1.09883	1.30432	1.59589	1.92445	1.90064	1.80229	1.83171	1.95681	1.89549	1.79392	1.82724	1.71537	1.69042	1.7192	1.6854	1.67642	1.63805	1.59625	1.72284	1.67378	1.6891	1.65273	1.66196	1.61061	1.54153	1.55857	1.67697	1.76791	1.61033	1.88841	1.912	1.93631	1.87658	1.91359
0.458234	0.431145	0.414077	0.452607	0.425401	0.40632	0.399427	0.494684	0.472685	0.45023	0.433515	0.451562	0.460553	0.471557	0.50321	0.587893	0.699773	0.83361	1.00007	1.47703	1.92293	1.73634	1.78681	1.73143	1.72407	1.77778	1.7698	1.70673	1.64002	1.62803	1.53781	1.4953	1.50982	1.49693	1.52237	1.50669	1.54589	1.54971	1.49585	1.46249	1.38256	1.38367	1.41368	1.54038	1.4718	1.77342	1.75849	1.78361	1.75885	1.67047
0.423229	0.398209	0.382445	0.416606	0.393819	0.377809	0.372583	0.445382	0.426483	0.407734	0.389678	0.409733	0.415945	0.430737	0.45498	0.532008	0.614456	0.727281	0.858425	1.28419	1.67929	1.57022	1.55393	1.61184	1.59341	1.50915	1.59294	1.45869	1.44462	1.4546	1.34547	1.31072	1.28906	1.3242	1.29884	1.32559	1.38417	1.36489	1.32852	1.27233	1.26808	1.22894	1.29132	1.34602	1.31476	1.54387	1.53567	1.54248	1.52049	1.46899
0.33977	0.319684	0.307029	0.356697	0.337104	0.323479	0.319426	0.350606	0.332591	0.318096	0.304675	0.317686	0.323413	0.332798	0.354338	0.412357	0.450886	0.540651	0.645879	0.967938	1.29104	1.27827	1.22475	1.21079	1.19653	1.18753	1.1562	1.14297	1.08954	1.1035	1.01841	1.03828	0.978164	1.00381	1.00533	1.02624	1.03033	1.02706	1.03149	0.973284	0.977473	0.943866	0.968631	1.03883	0.996113	1.15269	1.16832	1.18774	1.17295	1.12279
0.331633	0.312028	0.299676	0.340055	0.320395	0.305955	0.299716	0.320899	0.306278	0.29203	0.27981	0.2953	0.296771	0.306181	0.325051	0.380592	0.428241	0.509688	0.591781	0.834335	1.18955	1.07101	1.07345	1.13406	1.07468	1.0655	1.09755	1.00062	1.04346	1.00525	0.962776	0.916176	0.914281	0.88914	0.897963	0.898526	0.922087	0.939203	0.904368	0.886262	0.889937	0.851349	0.895754	0.892599	0.931757	1.07331	1.08783	1.08853	1.08479	1.07151
0.322253	0.303202	0.2912	0.328013	0.309922	0.297309	0.291294	0.296026	0.282162	0.2697	0.260514	0.273259	0.27706	0.285664	0.305773	0.352497	0.410623	0.481454	0.546154	0.71264	0.992872	1.00905	0.981995	1.02508	0.997146	0.946419	0.969491	0.914648	0.872771	0.857175	0.796709	0.805393	0.805737	0.790889	0.792657	0.846444	0.839224	0.818677	0.814868	0.760301	0.709047	0.763441	0.801628	0.807221	0.803911	0.922278	1.00713	1.02804	0.975786	0.930621
0.387178	0.364289	0.349869	0.393502	0.369706	0.35228	0.345861	0.387212	0.369322	0.353591	0.336525	0.353064	0.361556	0.370435	0.393746	0.460006	0.575132	0.666736	0.740332	1.21765	1.10373	0.994486	0.941824	0.905023	0.849025	1.17856	1.13515	1.06938	1.06699	1.04482	1.00769	1.01699	1.03415	0.99081	1.04026	0.94005	0.950825	0.91368	0.925897	0.909255	0.859272	0.924805	0.889123	0.97214	0.94003	1.0337	1.05126	1.06232	1.07003	1.04399
0.451651	0.424951	0.408129	0.451862	0.426928	0.404349	0.399251	0.439524	0.424605	0.401976	0.384366	0.401825	0.410007	0.42378	0.450006	0.516693	0.65341	0.751625	0.828317	1.2646	1.13983	1.03666	0.991088	0.962169	0.885753	1.26881	1.28229	1.20579	1.17502	1.15798	1.12255	1.14624	1.10493	1.11356	1.14292	1.01133	1.05647	1.07053	1.01465	1.02098	0.991028	0.936062	1.03171	1.07247	1.00594	1.19767	1.19052	1.20991	1.19444	1.13687
0.39588	0.372477	0.357732	0.407898	0.38195	0.366	0.361451	0.367893	0.35096	0.336714	0.322628	0.336453	0.342548	0.351048	0.373893	0.433001	0.53712	0.614463	0.677242	1.01077	0.917448	0.840326	0.808472	0.778204	0.740401	1.06761	1.07604	0.992103	0.997556	0.949827	0.979916	0.977552	0.944419	0.908812	0.915548	0.90052	0.915974	0.879256	0.865433	0.850137	0.861241	0.811745	0.872155	0.896692	0.897454	1.03851	1.04363	1.04273	0.998964	1.02094
0.427834	0.402542	0.386607	0.44102	0.416706	0.400853	0.395982	0.39677	0.379858	0.364034	0.347806	0.362818	0.369877	0.380644	0.401593	0.468786	0.550337	0.636751	0.697573	1.00334	0.912334	0.835522	0.801701	0.785325	0.741938	1.05536	1.11411	0.977071	1.04976	0.972136	0.980505	0.97463	0.982417	0.952504	0.956972	0.890358	0.92621	0.911219	0.89045	0.866095	0.921762	0.899998	0.926461	0.906331	0.926291	1.02356	1.08931	1.08637	1.08453	0.940154
0.41399	0.389516	0.374097	0.412989	0.389964	0.375959	0.367006	0.378396	0.360064	0.341279	0.32886	0.343943	0.351427	0.360494	0.384161	0.442424	0.542396	0.62514	0.680442	0.906004	0.826677	0.757686	0.729318	0.714474	0.681152	1.02234	1.06482	0.968851	0.957167	0.947607	0.90964	0.890128	0.89223	0.888219	0.88712	0.861499	0.873879	0.840399	0.81223	0.820566	0.820363	0.796377	0.870115	0.89039	0.874787	0.970595	0.998842	1.00053	1.00476	0.981965
0.411362	0.387044	0.371723	0.361078	0.337717	0.323754	0.314735	0.322507	0.308388	0.294024	0.281709	0.29418	0.300327	0.308076	0.327896	0.377201	0.386665	0.454491	0.530206	0.566229	0.560291	0.54447	0.54526	0.581419	0.587189	0.582467	0.599338	0.572935	0.561619	0.558432	0.822375	0.866585	0.824213	0.819881	0.83147	0.857493	0.868048	0.88443	0.855167	0.828819	0.771457	0.770582	0.789185	0.819757	0.827234	0.876625	0.966191	0.904531	0.947581	0.937711
0.362117	0.34071	0.327223	0.317853	0.297288	0.284997	0.277058	0.283899	0.271471	0.258826	0.247985	0.258963	0.266805	0.271196	0.288643	0.332046	0.340377	0.398831	0.460795	0.492369	0.483164	0.46033	0.466593	0.490165	0.50263	0.4992	0.508422	0.479779	0.471573	0.471867	0.712527	0.723858	0.704877	0.693602	0.70045	0.738094	0.761097	0.731887	0.742837	0.712301	0.656231	0.661415	0.67795	0.710437	0.70088	0.779018	0.800174	0.777165	0.820877	0.759249
0.335108	0.315297	0.302816	0.294144	0.275114	0.26374	0.256392	0.262724	0.251222	0.239521	0.229489	0.239648	0.244655	0.250968	0.267114	0.307279	0.314989	0.368781	0.423269	0.445444	0.435151	0.415943	0.424191	0.448094	0.446143	0.449198	0.450517	0.435302	0.429559	0.425537	0.666601	0.625815	0.647177	0.639455	0.633628	0.692412	0.697289	0.65678	0.650453	0.642734	0.597779	0.575392	0.592953	0.614776	0.644292	0.71869	0.72506	0.727081	0.72464	0.686708
0.292022	0.274759	0.263882	0.256326	0.239742	0.22983	0.223427	0.228944	0.218922	0.208725	0.199983	0.208836	0.213199	0.2187	0.23277	0.268987	0.27449	0.321086	0.364181	0.387404	0.375009	0.362768	0.358865	0.38374	0.386769	0.386014	0.386619	0.368587	0.365121	0.363191	0.589355	0.541447	0.535679	0.568635	0.535508	0.565723	0.606018	0.582868	0.565236	0.551549	0.494417	0.496753	0.500243	0.53176	0.564592	0.615282	0.62417	0.604111	0.620931	0.578432
0.297079	0.279517	0.268452	0.260765	0.243894	0.23381	0.227297	0.232909	0.222713	0.21234	0.203446	0.212452	0.216891	0.222488	0.236801	0.272408	0.279244	0.325376	0.367652	0.38819	0.369695	0.357682	0.357838	0.378836	0.384896	0.371812	0.387707	0.361627	0.362866	0.359334	0.538574	0.569995	0.527082	0.525134	0.565265	0.581495	0.613506	0.572389	0.551626	0.530791	0.47563	0.509428	0.545514	0.517712	0.55403	0.626764	0.602335	0.596739	0.591754	0.60645
0.312308	0.293845	0.282213	0.274131	0.256396	0.245795	0.238948	0.244848	0.234129	0.223224	0.213875	0.223343	0.228009	0.233893	0.24894	0.286372	0.293558	0.341471	0.382533	0.399367	0.382966	0.367846	0.367609	0.386201	0.39012	0.384109	0.392609	0.36948	0.373093	0.36153	0.37902	0.370755	0.369886	0.366476	0.366011	0.572969	0.568472	0.58282	0.576306	0.511915	0.54044	0.550195	0.566309	0.567654	0.601311	0.576281	0.623258	0.601046	0.607298	0.596162
0.302024	0.284169	0.27292	0.265105	0.247953	0.237701	0.231079	0.236786	0.22642	0.215874	0.206832	0.215988	0.220501	0.226191	0.240742	0.279373	0.283891	0.329184	0.372238	0.379731	0.368147	0.351643	0.352101	0.365957	0.369704	0.368327	0.370789	0.356441	0.348994	0.345747	0.362657	0.362289	0.348906	0.348724	0.348353	0.567283	0.566863	0.550944	0.518135	0.518913	0.567087	0.51982	0.562347	0.530161	0.554498	0.593757	0.585601	0.615398	0.576942	0.574931
0.287247	0.270266	0.259568	0.252134	0.235822	0.226072	0.219774	0.225201	0.215342	0.205312	0.196713	0.205421	0.209713	0.215124	0.228964	0.263393	0.270002	0.313902	0.348471	0.36195	0.347295	0.328837	0.328895	0.345762	0.342531	0.340203	0.351348	0.330716	0.327356	0.325236	0.334787	0.330569	0.326966	0.327362	0.327043	0.501091	0.535672	0.505397	0.520365	0.465696	0.491864	0.458446	0.511073	0.524713	0.514852	0.50519	0.541152	0.580049	0.547957	0.531372
0.263119	0.249996	0.237765	0.230956	0.216014	0.207083	0.201314	0.206285	0.197254	0.188066	0.180189	0.188166	0.192098	0.197055	0.209732	0.241269	0.247323	0.286838	0.319043	0.328815	0.315224	0.302569	0.302945	0.316161	0.315012	0.311097	0.316342	0.299106	0.297056	0.292295	0.303045	0.298199	0.301425	0.297235	0.295543	0.431607	0.481796	0.441334	0.454564	0.446966	0.450284	0.444943	0.463325	0.460834	0.470602	0.48536	0.490632	0.499395	0.499939	0.467245
0.249219	0.234486	0.225204	0.218755	0.204602	0.196142	0.190678	0.195387	0.186833	0.178131	0.17067	0.178226	0.181949	0.186644	0.198652	0.228523	0.234257	0.272158	0.298947	0.306392	0.293936	0.283149	0.281699	0.29438	0.290845	0.289821	0.292655	0.279693	0.277921	0.271407	0.279492	0.280129	0.276207	0.273903	0.274863	0.408539	0.429508	0.420052	0.415042	0.42736	0.443571	0.455719	0.442974	0.439353	0.435366	0.473318	0.475447	0.472588	0.451086	0.447727
0.227492	0.214044	0.205571	0.199684	0.186765	0.179043	0.174055	0.178353	0.170545	0.162602	0.155791	0.162688	0.166087	0.170373	0.181334	0.2086	0.213835	0.247305	0.273035	0.28044	0.267914	0.254963	0.254378	0.266278	0.262737	0.266786	0.266459	0.255047	0.250047	0.24973	0.257793	0.257722	0.251444	0.249084	0.250242	0.258296	0.264581	0.259353	0.255939	0.246798	0.411998	0.388594	0.414396	0.422849	0.41475	0.467654	0.47034	0.483962	0.469379	0.456973
0.200172	0.188338	0.180883	0.175703	0.166767	0.157541	0.153152	0.156934	0.150064	0.143074	0.137082	0.14315	0.146141	0.149912	0.160772	0.18598	0.188965	0.218741	0.240472	0.245431	0.23532	0.223879	0.224192	0.232217	0.231536	0.23131	0.232346	0.22087	0.218252	0.215069	0.22453	0.220039	0.219193	0.217027	0.220664	0.227149	0.228706	0.224714	0.224593	0.215013	0.322122	0.359157	0.362139	0.369398	0.359982	0.415901	0.397297	0.417288	0.382227	0.432209
0.17384	0.163563	0.157088	0.15259	0.142718	0.136817	0.133006	0.13629	0.130324	0.124254	0.119049	0.124319	0.126917	0.130192	0.138568	0.159404	0.163403	0.189773	0.207687	0.211493	0.201876	0.192622	0.193509	0.198812	0.199241	0.195784	0.1994	0.19044	0.188759	0.185878	0.191566	0.192456	0.187991	0.18699	0.185585	0.192543	0.19801	0.193636	0.192253	0.18537	0.271655	0.270575	0.306919	0.317898	0.313037	0.357863	0.369442	0.358334	0.342147	0.345362
0.151464	0.14251	0.136869	0.132949	0.124348	0.119206	0.115886	0.118747	0.113549	0.109475	0.103725	0.108317	0.11058	0.113434	0.120732	0.138886	0.14237	0.16458	0.181556	0.183949	0.176177	0.169244	0.167219	0.172784	0.172853	0.174579	0.173461	0.166224	0.163146	0.160311	0.168133	0.164649	0.16285	0.162098	0.16246	0.167116	0.171168	0.165701	0.166074	0.158945	0.253282	0.259284	0.255748	0.264094	0.271246	0.289255	0.301959	0.308046	0.300699	0.278192
0.138665	0.130468	0.125303	0.121715	0.11384	0.109134	0.106093	0.108713	0.103954	0.099112	0.0949608	0.0991646	0.101236	0.103849	0.11053	0.12715	0.13034	0.150835	0.165236	0.169381	0.160196	0.152904	0.152492	0.157706	0.157944	0.155888	0.157431	0.152327	0.147708	0.146026	0.151852	0.15076	0.149831	0.148331	0.146578	0.152215	0.156515	0.151586	0.149576	0.147088	0.238456	0.22112	0.250986	0.24534	0.246584	0.277994	0.27673	0.295937	0.299277	0.300051
0.119708	0.112631	0.108172	0.105075	0.0982766	0.0942133	0.0915887	0.0938504	0.0897418	0.0855619	0.0819782	0.0856072	0.0873959	0.0904614	0.0954187	0.109767	0.112521	0.129924	0.143232	0.145422	0.138488	0.133258	0.132101	0.136564	0.135682	0.134984	0.136234	0.12968	0.129536	0.125876	0.131714	0.131445	0.128451	0.127064	0.127103	0.131113	0.133708	0.131931	0.130301	0.124014	0.118379	0.119837	0.122915	0.127392	0.127218	0.294831	0.255348	0.254251	0.260552	0.262088
0.0973313	0.0915774	0.0879522	0.0854336	0.0799063	0.0766025	0.0744685	0.0763075	0.0729668	0.0695682	0.0666544	0.0696051	0.0710594	0.0728931	0.0775826	0.0892484	0.0914878	0.106073	0.115968	0.117848	0.111981	0.106074	0.10724	0.110241	0.109831	0.109081	0.112555	0.104625	0.103353	0.102087	0.106471	0.104768	0.103944	0.10309	0.103969	0.104814	0.108842	0.104677	0.108821	0.100531	0.095826	0.0965952	0.0993313	0.104719	0.101609	0.215835	0.201677	0.204152	0.224913	0.225339
0.0664226	0.0624959	0.060022	0.0583031	0.0545311	0.0522765	0.0508202	0.0520751	0.0497954	0.047476	0.0454875	0.0475012	0.0484937	0.049745	0.0529453	0.0609065	0.0624348	0.0723182	0.0789873	0.0800988	0.0766701	0.0731023	0.0731423	0.0759289	0.0753443	0.0744548	0.0749609	0.0723426	0.0711922	0.0695237	0.0728	0.0720709	0.0710876	0.0703526	0.0707875	0.0721186	0.0738517	0.0728053	0.0720053	0.0690765	0.0656296	0.0656519	0.06821	0.0702408	0.0697516	0.152704	0.145462	0.148451	0.1214	0.13759
0.0513638	0.0483273	0.0464143	0.0450851	0.0421682	0.0404248	0.0392986	0.0402691	0.0385062	0.0367126	0.035175	0.0367321	0.0374996	0.0384672	0.040942	0.0470983	0.0507111	0.0557266	0.0609088	0.061829	0.0587645	0.0588214	0.0558781	0.0578836	0.0582186	0.0571461	0.0575773	0.054565	0.0546991	0.0530023	0.0551629	0.0549151	0.0543103	0.0539289	0.0534709	0.0553698	0.0570111	0.0554876	0.0546453	0.0536172	0.0500411	0.0508701	0.0515131	0.0539833	0.0528967	0.112117	0.100798	0.115587	0.124159	0.112971
0.0492737	0.0452172	0.0434272	0.0421836	0.0394545	0.0378232	0.0367695	0.0376775	0.036028	0.0343499	0.0329112	0.0343682	0.0350862	0.0359916	0.0383071	0.0440672	0.0451729	0.0521227	0.056987	0.0576733	0.0551427	0.0523359	0.0522929	0.0538923	0.0538871	0.0533783	0.0537575	0.0512816	0.0508644	0.049689	0.0514533	0.0512519	0.0506438	0.0506013	0.0503664	0.0515024	0.0532344	0.0519316	0.0511788	0.0493401	0.0467667	0.0467985	0.0479687	0.0504707	0.0494753	0.109834	0.110222	0.0969501	0.104061	0.114662
0.0261339	0.024589	0.0236156	0.0229394	0.0214552	0.0205682	0.0199952	0.0204889	0.019592	0.0186794	0.0178971	0.0186893	0.0190798	0.0195722	0.0208313	0.0239637	0.0245649	0.0295481	0.0309442	0.0312526	0.0297997	0.0282943	0.0282094	0.0290979	0.028989	0.0287329	0.0290343	0.0276449	0.0273096	0.0268272	0.0278161	0.027611	0.0273096	0.0271342	0.0270352	0.0277638	0.0285023	0.027809	0.0275346	0.0265188	0.0251832	0.0251719	0.0258977	0.0270295	0.0266772	0.0280779	0.0283764	0.0288291	0.0282773	0.0276874
0.0239302	0.0225155	0.0216243	0.021005	0.019646	0.0188338	0.0183091	0.0187612	0.0179399	0.0171043	0.0163879	0.0171134	0.0174709	0.0179218	0.0190747	0.0219429	0.0224935	0.0259434	0.0283349	0.0286173	0.0276098	0.0259084	0.0262064	0.0270924	0.0266697	0.026633	0.0269089	0.0253138	0.0250068	0.0250132	0.0254706	0.0256057	0.0250068	0.0248461	0.0247554	0.0256203	0.0262966	0.0254641	0.0252127	0.0242826	0.0230597	0.0231745	0.0237139	0.0251457	0.0248759	0.0257102	0.0261813	0.0269715	0.0263411	0.0253527
0.0223763	0.0210535	0.0202201	0.019641	0.0183703	0.0176108	0.0171202	0.017543	0.016775	0.0159936	0.0153238	0.0160021	0.0163364	0.016758	0.0178361	0.0205181	0.0210329	0.024262	0.0265244	0.0270648	0.0257865	0.0242621	0.0246408	0.0252788	0.0252446	0.0262206	0.0249251	0.0239106	0.0235383	0.0233969	0.0241209	0.0238521	0.0236072	0.0234255	0.0235782	0.0239304	0.0248981	0.024141	0.0237505	0.0229182	0.0218534	0.0217846	0.0224783	0.0233246	0.0231359	0.0241487	0.0245415	0.0251563	0.0243963	0.0239825
0.0194945	0.0183421	0.017616	0.0171115	0.0160044	0.0153427	0.0149153	0.0152836	0.0146146	0.0139338	0.0133502	0.0139412	0.0142325	0.0145998	0.015539	0.0190911	0.0183241	0.0211345	0.0230827	0.0238053	0.0222289	0.0213151	0.0212142	0.0221659	0.0217369	0.0215671	0.0219046	0.0206968	0.0204091	0.0203921	0.0209584	0.0210731	0.0210191	0.020546	0.0203382	0.0208981	0.0214702	0.021033	0.0206732	0.0200282	0.0188604	0.0196493	0.0195649	0.0203716	0.0203172	0.0220636	0.0212048	0.0217516	0.0218749	0.020766
0.0160194	0.0150724	0.0144757	0.0140612	0.0131515	0.0126077	0.0122565	0.0125592	0.0120094	0.01145	0.0109704	0.0114561	0.0116954	0.0119972	0.012769	0.0146891	0.0150577	0.0173671	0.018968	0.0192241	0.0183335	0.0174107	0.0173587	0.0179033	0.0177695	0.0176125	0.0180655	0.0169456	0.0167401	0.0166456	0.0171176	0.0169248	0.0169413	0.0166996	0.016706	0.0170184	0.0176053	0.0171133	0.0170792	0.0163894	0.0155037	0.0154297	0.0160087	0.0167696	0.0164866	0.017278	0.017461	0.0177385	0.0174003	0.0170387
0.0114142	0.0107394	0.0103143	0.0100189	0.00937072	0.00898329	0.00873303	0.00894868	0.00855692	0.00815837	0.00781666	0.00816269	0.00833324	0.00854827	0.00909822	0.0104663	0.0107289	0.0123744	0.0135688	0.0136498	0.0130689	0.0124651	0.0124817	0.0127087	0.0126611	0.0126566	0.0128956	0.0121814	0.0119813	0.0117706	0.0122025	0.0122203	0.0119813	0.0119584	0.0119151	0.012287	0.0124486	0.0122531	0.0120796	0.0116896	0.0110526	0.0110477	0.011472	0.0119127	0.0116515	0.0122632	0.0123936	0.012645	0.0125113	0.0122
0.00711973	0.00669884	0.00643366	0.00624942	0.0058451	0.00560344	0.00544734	0.00558185	0.00533749	0.00508888	0.00487574	0.00509158	0.00519796	0.00533209	0.00567513	0.00652848	0.00669229	0.0077187	0.00843021	0.00851423	0.00811839	0.00770829	0.00768516	0.00792722	0.00789754	0.00782778	0.00790987	0.00753138	0.00744003	0.0073086	0.00757801	0.00752213	0.00744003	0.00739223	0.00736525	0.00756375	0.00776495	0.00757609	0.00750131	0.00722457	0.00686072	0.00685764	0.00705537	0.00736371	0.00726774	0.00764932	0.00773065	0.00785398	0.00770367	0.00754294
0.0063569	0.00598111	0.00574434	0.00557984	0.00521884	0.00500307	0.00486369	0.0049838	0.00476561	0.00454364	0.00435334	0.00454605	0.00464104	0.00476079	0.00506708	0.005829	0.00597526	0.00689169	0.00752697	0.00760199	0.00724856	0.0068824	0.00686175	0.00707787	0.00705137	0.00698908	0.00706239	0.00672444	0.00664288	0.00652553	0.00676608	0.00671618	0.00664288	0.00660021	0.00657612	0.00675335	0.00693299	0.00676436	0.0066976	0.00645051	0.00612564	0.00612289	0.00629943	0.00657474	0.00648905	0.00682975	0.00690236	0.00701249	0.00687827	0.00673477
0.00333384	0.00313676	0.00301259	0.00292632	0.00273699	0.00262383	0.00255074	0.00261372	0.0024993	0.00238289	0.00228308	0.00238415	0.00243397	0.00249677	0.0026574	0.00305698	0.00313369	0.00361431	0.00394748	0.00398682	0.00380147	0.00360944	0.00359861	0.00371195	0.00369805	0.00366539	0.00370383	0.0035266	0.00348382	0.00342228	0.00354843	0.00352227	0.00348382	0.00346144	0.00344881	0.00354176	0.00363597	0.00354753	0.00351252	0.00459847	0.00321256	0.00321112	0.0033037	0.00344809	0.00340315	0.00358182	0.00361991	0.00367766	0.00360727	0.00353201
0.00242975	0.00228611	0.00219561	0.00213274	0.00199476	0.00191228	0.00185901	0.00190492	0.00182152	0.00173668	0.00166394	0.0017376	0.00177391	0.00181968	0.00193675	0.00222797	0.00228388	0.00263416	0.00287698	0.00290565	0.00277056	0.00263061	0.00262271	0.00270532	0.00269519	0.00267138	0.0026994	0.00257023	0.00375459	0.0024942	0.00258615	0.00256707	0.00253906	0.00252275	0.00251354	0.00258128	0.00264994	0.00258549	0.00255997	0.00246553	0.00234136	0.0023403	0.00240778	0.00251301	0.00248026	0.00261048	0.00263824	0.00268033	0.00262903	0.00257418
[truncated: 50 more columns]

## Sheet: Finland
1.63045	1.62152	1.59274	1.59202	1.56025	0.996298	1.00134	1.02972	1.04749	1.02071	0.753274	0.761771	0.810924	0.821555	0.82702	0.572452	0.561013	0.54251	0.539798	0.546298	1.57387	1.59783	1.71469	1.67963	1.78964	1.40596	1.32301	1.31408	1.30217	1.30525	1.44995	1.42576	1.44198	1.35107	1.23134	1.27139	1.30716	1.36344	1.41773	1.49274	1.26162	1.25273	1.24129	1.29969	1.29789	0.445607	0.447781	0.445361	0.440605	0.43009
1.62152	1.62922	1.61176	1.58694	1.57017	0.992423	0.985743	1.02927	1.03708	1.01745	0.768988	0.766248	0.789009	0.826615	0.800674	0.565407	0.543098	0.552633	0.532369	0.53779	1.56268	1.55986	1.6334	1.69805	1.77091	1.40027	1.36343	1.31171	1.29986	1.34118	1.41831	1.46517	1.44287	1.33709	1.23908	1.27277	1.32764	1.32479	1.39595	1.49027	1.23998	1.23039	1.23678	1.30821	1.32293	0.444117	0.446283	0.443871	0.439131	0.428651
1.59274	1.61176	1.57828	1.58329	1.55644	0.982781	0.993596	0.995221	1.00954	0.992226	0.737578	0.749352	0.781161	0.813851	0.797591	0.553775	0.548401	0.540084	0.521183	0.532425	1.56323	1.62155	1.601	1.67054	1.76613	1.35179	1.31138	1.28435	1.26734	1.28143	1.37234	1.44596	1.41685	1.324	1.194	1.24699	1.3108	1.33978	1.38529	1.4581	1.2259	1.2101	1.24223	1.25908	1.28427	0.437205	0.439338	0.436963	0.432297	0.42198
1.59202	1.58694	1.58329	6.31258	7.21355	7.72052	12.576	0.992778	1.04212	0.994578	0.738279	0.74198	0.763149	0.807953	0.819487	0.54462	0.549154	0.542122	0.527717	0.532957	1.57432	1.59303	1.65569	1.67938	1.73686	1.39128	1.34126	1.34982	1.34323	1.33638	1.47673	1.48127	1.48521	1.39933	1.26042	1.35152	1.37592	1.41906	1.46425	1.56459	1.31326	1.33697	1.32831	1.3503	1.37447	0.535376	0.527728	0.522992	0.529458	0.504349
1.56025	1.57017	1.55644	7.21355	8.31351	9.00308	14.757	1.00392	1.00239	1.01296	0.72066	0.734007	0.772137	0.795258	0.79073	0.552247	0.537791	0.537455	0.516799	0.512659	1.55298	1.58077	1.61314	1.70962	1.76091	1.38854	1.35542	1.33469	1.35138	1.38038	1.48357	1.49912	1.47311	1.37922	1.29951	1.34684	1.37243	1.42441	1.44657	1.57858	1.30764	1.3409	1.34692	1.36742	1.3467	0.552308	0.53977	0.534799	0.542761	0.517665
0.996298	0.992423	0.982781	7.72052	9.00308	11.0016	17.7565	1.35587	1.37114	1.37386	1.08047	1.10984	1.14763	1.17503	1.18579	0.753151	0.741661	0.735777	0.701309	0.719767	0.439653	0.43676	0.461071	0.478181	0.497362	1.25117	1.22896	1.20985	1.22239	1.2181	1.47343	1.51461	1.49334	1.41484	1.33618	1.30852	1.32552	1.37172	1.4145	1.52931	1.51663	1.56004	1.55219	1.58703	1.59615	1.36289	1.36326	1.35138	1.34171	1.30128
1.00134	0.985743	0.993596	12.576	14.757	17.7565	29.4499	1.38136	1.42436	1.36552	1.08178	1.08962	1.16161	1.19439	1.19449	0.762594	0.746997	0.729859	0.706702	0.713297	0.463117	0.455676	0.485019	0.50426	0.529601	1.32202	1.2813	1.29478	1.27085	1.29398	1.58984	1.61502	1.58651	1.48897	1.37519	1.42855	1.44852	1.50504	1.52114	1.67125	1.6044	1.64396	1.62525	1.70695	1.7078	1.46398	1.45105	1.44333	1.46394	1.4036
1.02972	1.02927	0.995221	0.992778	1.00392	1.35587	1.38136	8.74847	8.93943	8.80064	8.7287	8.93743	9.38102	9.5691	9.56265	9.5982	0.747638	0.754953	0.723453	0.719473	0.434473	0.439024	0.456195	0.486324	0.492146	1.29707	1.26483	1.27743	1.27028	1.2739	1.57898	1.58783	1.57543	1.50419	1.39579	1.40526	1.428	1.47215	1.52357	1.61215	1.59467	1.61257	1.60576	1.6275	1.63994	1.42113	1.44104	1.42331	1.39701	1.3396
1.04749	1.03708	1.00954	1.04212	1.00239	1.37114	1.42436	8.93943	9.09911	8.97444	8.89247	9.06983	9.56875	9.76115	9.72404	9.77948	0.765216	0.761297	0.733945	0.743643	0.445281	0.450202	0.475004	0.485426	0.49903	1.34518	1.29071	1.26052	1.3012	1.30588	1.60954	1.6462	1.61502	1.54658	1.43528	1.3845	1.4544	1.49794	1.54504	1.65527	1.62096	1.64294	1.63222	1.67194	1.68072	1.43669	1.43845	1.45339	1.42056	1.3742
1.02071	1.01745	0.992226	0.994578	1.01296	1.37386	1.36552	8.80064	8.97444	8.8575	8.80149	8.99265	9.42278	9.63264	9.61169	9.6647	0.754707	0.759723	0.726886	0.734995	0.441845	0.441031	0.46371	0.476263	0.492836	1.32844	1.20794	1.2804	1.26894	1.28441	1.58746	1.62981	1.5979	1.51643	1.40117	1.41321	1.44197	1.48934	1.52527	1.59784	1.60814	1.62735	1.60692	1.63661	1.66624	1.42648	1.42171	1.4519	1.42338	1.34939
0.753274	0.768988	0.737578	0.738279	0.72066	1.08047	1.08178	8.7287	8.89247	8.80149	9.41357	9.59716	10.0388	10.2603	10.2309	10.2946	1.0566	1.05556	1.02981	1.02893	0.506962	0.516243	0.52899	0.561665	0.563324	0.558787	0.54471	0.553451	0.562552	0.568405	1.55425	1.59001	1.59777	1.4871	1.36653	1.47032	1.54169	1.56793	1.61248	1.73263	1.65999	1.70026	1.66789	1.70423	1.72105	1.67843	1.61403	1.66079	1.65286	1.57027
0.761771	0.766248	0.749352	0.74198	0.734007	1.10984	1.08962	8.93743	9.06983	8.99265	9.59716	9.75949	10.2279	10.4666	10.4605	10.5223	1.05678	1.07867	1.04175	1.04881	0.516919	0.525597	0.546247	0.568277	0.580468	0.578252	0.555627	0.559555	0.566711	0.574247	1.62141	1.64846	1.6062	1.52058	1.40139	1.50514	1.5434	1.62139	1.6342	1.78228	1.72316	1.71972	1.69691	1.75702	1.74607	1.68489	1.68256	1.69137	1.66123	1.63631
0.810924	0.789009	0.781161	0.763149	0.772137	1.14763	1.16161	9.38102	9.56875	9.42278	10.0388	10.2279	10.7666	11.0172	10.9676	11.0327	1.11567	1.13523	1.10483	1.08575	0.548861	0.54714	0.583975	0.596956	0.613052	0.611702	0.581825	0.587141	0.596002	0.594904	1.64604	1.69703	1.68367	1.59641	1.45906	1.58215	1.64074	1.69532	1.74457	1.86485	1.78964	1.80702	1.81188	1.85576	1.85188	1.78285	1.77698	1.76566	1.74625	1.70394
0.821555	0.826615	0.813851	0.807953	0.795258	1.17503	1.19439	9.5691	9.76115	9.63264	10.2603	10.4666	11.0172	11.2039	11.2272	11.2341	1.15801	1.14443	1.13162	1.12383	0.559088	0.557294	0.591441	0.601465	0.623536	0.61934	0.589828	0.595162	0.60146	0.612193	1.73235	1.74935	1.7144	1.62553	1.49241	1.61397	1.658	1.71659	1.76242	1.93044	1.81545	1.82674	1.83699	1.87653	1.88015	1.78175	1.7989	1.8013	1.81329	1.72334
0.82702	0.800674	0.797591	0.819487	0.79073	1.18579	1.19449	9.56265	9.72404	9.61169	10.2309	10.4605	10.9676	11.2272	11.2232	11.2243	1.13627	1.15403	1.1174	1.12279	0.559187	0.555381	0.582143	0.611615	0.629406	0.621658	0.589961	0.598999	0.615155	0.614944	1.74759	1.73642	1.70737	1.62385	1.50103	1.6025	1.67214	1.71731	1.76251	1.91933	1.8324	1.84369	1.8223	1.86235	1.85546	1.83567	1.82633	1.78615	1.7827	1.69438
0.572452	0.565407	0.553775	0.54462	0.552247	0.753151	0.762594	9.5982	9.77948	9.6647	10.2946	10.5223	11.0327	11.2341	11.2243	12.4644	1.6813	1.66528	1.61523	1.59528	0.989856	1.00989	1.07879	1.08186	1.09979	1.01644	0.946066	1.00928	0.971004	1.00624	0.909485	0.914284	0.921563	0.860049	0.783546	1.50643	1.54634	1.60321	1.66288	1.7612	1.93875	1.93867	1.94069	1.97688	2.03208	1.88619	1.90013	1.85279	1.83644	1.7653
0.561013	0.543098	0.548401	0.549154	0.537791	0.741661	0.746997	0.747638	0.765216	0.754707	1.0566	1.05678	1.11567	1.15801	1.13627	1.6813	30.4893	28.1665	27.7085	1.59044	0.984817	0.977166	1.04701	1.04814	1.11705	0.958838	0.954468	0.947299	0.929711	0.988936	0.906711	0.903893	0.909662	0.868876	0.778899	1.50415	1.57947	1.60579	1.64413	1.81161	2.02302	2.00219	2.04196	2.04115	2.07345	2.01257	1.95872	2.01485	1.93794	1.93093
0.54251	0.552633	0.540084	0.542122	0.537455	0.735777	0.729859	0.754953	0.761297	0.759723	1.05556	1.07867	1.13523	1.14443	1.15403	1.66528	28.1665	26.093	25.6365	1.64988	1.06392	1.031	1.06341	1.11225	1.16491	1.05472	0.990721	1.01666	1.02081	1.01088	0.986186	0.9832	0.96919	0.930902	0.860138	1.58112	1.62815	1.67451	1.72356	1.88308	2.13692	2.13182	2.11964	2.14503	2.14418	2.08878	2.08196	2.0887	2.04305	1.98188
0.539798	0.532369	0.521183	0.527717	0.516799	0.701309	0.706702	0.723453	0.733945	0.726886	1.02981	1.04175	1.10483	1.13162	1.1174	1.61523	27.7085	25.6365	25.1993	1.58453	0.978803	0.999309	1.03737	1.09978	1.10635	1.02812	0.960738	0.978445	0.984029	0.989057	0.912283	0.925062	0.91587	0.889927	0.8019	1.52884	1.60273	1.6187	1.7026	1.80214	2.06918	2.02072	2.04323	2.07056	2.09206	1.98044	1.97449	1.9882	1.97832	1.93846
0.546298	0.53779	0.532425	0.532957	0.512659	0.719767	0.713297	0.719473	0.743643	0.734995	1.02893	1.04881	1.08575	1.12383	1.12279	1.59528	1.59044	1.64988	1.58453	5.70049	4.8758	5.50064	5.87806	5.80878	5.46086	4.66744	4.05584	3.66691	3.42261	3.22852	2.65008	2.65776	2.59733	2.49986	2.30619	1.93017	1.96381	2.06061	2.12299	2.30359	2.50933	2.53194	2.51338	2.59136	2.59683	2.45973	2.47829	2.44322	2.39313	2.36539
1.57387	1.56268	1.56323	1.57432	1.55298	0.439653	0.463117	0.434473	0.445281	0.441845	0.506962	0.516919	0.548861	0.559088	0.559187	0.989856	0.984817	1.06392	0.978803	4.8758	5.21242	5.82292	6.20543	6.1879	5.79339	5.05912	4.43419	4.00868	3.72038	3.53817	2.85052	2.84834	2.79854	2.64016	2.45753	1.36131	1.42137	1.45101	1.47107	1.58059	1.58221	1.58615	1.62967	1.61657	1.64185	1.69422	1.6975	1.67358	1.65981	1.63144
1.59783	1.55986	1.62155	1.59303	1.58077	0.43676	0.455676	0.439024	0.450202	0.441031	0.516243	0.525597	0.54714	0.557294	0.555381	1.00989	0.977166	1.031	0.999309	5.50064	5.82292	6.56651	7.01011	6.87888	6.41732	5.64764	4.8061	4.41144	4.09252	3.81487	3.0152	3.04683	2.99474	2.85924	2.64573	1.2642	1.30392	1.37444	1.40939	1.5315	1.51918	1.53426	1.53529	1.57716	1.5643	1.62058	1.63475	1.63537	1.59145	1.54485
1.71469	1.6334	1.601	1.65569	1.61314	0.461071	0.485019	0.456195	0.475004	0.46371	0.52899	0.546247	0.583975	0.591441	0.582143	1.07879	1.04701	1.06341	1.03737	5.87806	6.20543	7.01011	7.42355	7.34173	6.88769	6.00707	5.2004	4.69031	4.33028	4.0774	3.27085	3.26997	3.24651	3.0657	2.82356	1.38748	1.39162	1.48265	1.52822	1.62713	1.62172	1.64906	1.62823	1.69411	1.68921	1.7657	1.74732	1.73702	1.69488	1.68809
1.67963	1.69805	1.67054	1.67938	1.70962	0.478181	0.50426	0.486324	0.485426	0.476263	0.561665	0.568277	0.596956	0.601465	0.611615	1.08186	1.04814	1.11225	1.09978	5.80878	6.1879	6.87888	7.34173	7.20989	6.79337	5.97376	5.14383	4.69513	4.35079	4.13664	3.27038	3.31885	3.27803	3.10124	2.85438	1.43362	1.47169	1.58448	1.60932	1.72322	1.73815	1.75294	1.73331	1.78746	1.81097	1.85198	1.85804	1.82841	1.84021	1.75806
1.78964	1.77091	1.76613	1.73686	1.76091	0.497362	0.529601	0.492146	0.49903	0.492836	0.563324	0.580468	0.613052	0.623536	0.629406	1.09979	1.11705	1.16491	1.10635	5.46086	5.79339	6.41732	6.88769	6.79337	6.47731	5.69515	4.96157	4.59176	4.27928	4.06425	3.27209	3.29949	3.23805	3.05808	2.84911	1.599	1.66667	1.74408	1.78721	1.89978	1.90828	1.92583	1.92372	1.98109	1.96153	2.02729	2.02796	2.02568	1.9795	1.92615
1.40596	1.40027	1.35179	1.39128	1.38854	1.25117	1.32202	1.29707	1.34518	1.32844	0.558787	0.578252	0.611702	0.61934	0.621658	1.01644	0.958838	1.05472	1.02812	4.66744	5.05912	5.64764	6.00707	5.97376	5.69515	5.11412	4.5002	4.18188	3.94988	3.75893	3.13258	3.13115	3.05718	2.95445	2.72051	1.68669	1.73752	1.81325	1.89952	1.99229	2.08742	2.10684	2.08067	2.13181	2.16011	2.07447	2.09766	2.06085	2.02106	1.97074
1.32301	1.36343	1.31138	1.34126	1.35542	1.22896	1.2813	1.26483	1.29071	1.20794	0.54471	0.555627	0.581825	0.589828	0.589961	0.946066	0.954468	0.990721	0.960738	4.05584	4.43419	4.8061	5.2004	5.14383	4.96157	4.5002	3.95548	3.77917	3.55683	3.42175	2.86015	2.91146	2.84952	2.69178	2.52602	1.73262	1.73003	1.80174	1.84938	2.02285	2.06939	2.13287	2.1432	2.16852	2.17916	2.07705	2.06693	2.06828	2.01062	1.97848
1.31408	1.31171	1.28435	1.34982	1.33469	1.20985	1.29478	1.27743	1.26052	1.2804	0.553451	0.559555	0.587141	0.595162	0.598999	1.00928	0.947299	1.01666	0.978445	3.66691	4.00868	4.41144	4.69031	4.69513	4.59176	4.18188	3.77917	3.58717	3.40773	3.3253	2.81119	2.81283	2.76249	2.61699	2.42924	1.758	1.78876	1.86968	1.92418	2.09841	2.15312	2.18846	2.17809	2.2192	2.23775	2.14021	2.1218	2.12552	2.06467	2.02872
1.30217	1.29986	1.26734	1.34323	1.35138	1.22239	1.27085	1.27028	1.3012	1.26894	0.562552	0.566711	0.596002	0.60146	0.615155	0.971004	0.929711	1.02081	0.984029	3.42261	3.72038	4.09252	4.33028	4.35079	4.27928	3.94988	3.55683	3.40773	3.29914	3.17987	2.74569	2.75055	2.71173	2.59638	2.347	1.80981	1.89512	1.89502	1.98346	2.13143	2.21721	2.22594	2.25536	2.32332	2.29226	2.21121	2.21455	2.18045	2.15862	2.05789
1.30525	1.34118	1.28143	1.33638	1.38038	1.2181	1.29398	1.2739	1.30588	1.28441	0.568405	0.574247	0.594904	0.612193	0.614944	1.00624	0.988936	1.01088	0.989057	3.22852	3.53817	3.81487	4.0774	4.13664	4.06425	3.75893	3.42175	3.3253	3.17987	3.09238	2.68768	2.71556	2.6633	2.51373	2.33423	1.81564	1.91065	1.93051	2.01895	2.16376	2.2468	2.29078	2.26263	2.31109	2.35121	2.23456	2.24373	2.21614	2.17993	2.13277
1.44995	1.41831	1.37234	1.47673	1.48357	1.47343	1.58984	1.57898	1.60954	1.58746	1.55425	1.62141	1.64604	1.73235	1.74759	0.909485	0.906711	0.986186	0.912283	2.65008	2.85052	3.0152	3.27085	3.27038	3.27209	3.13258	2.86015	2.81119	2.74569	2.68768	2.58644	2.60866	2.56844	2.44623	2.24354	1.94517	2.00553	2.12869	2.17515	2.32317	2.34931	2.35331	2.39144	2.45863	2.46306	2.46676	2.46985	2.48585	2.40399	2.34073
1.42576	1.46517	1.44596	1.48127	1.49912	1.51461	1.61502	1.58783	1.6462	1.62981	1.59001	1.64846	1.69703	1.74935	1.73642	0.914284	0.903893	0.9832	0.925062	2.65776	2.84834	3.04683	3.26997	3.31885	3.29949	3.13115	2.91146	2.81283	2.75055	2.71556	2.60866	2.62899	2.57633	2.45835	2.27505	2.01223	2.04313	2.15267	2.19037	2.33381	2.36551	2.41893	2.39809	2.47209	2.52211	2.50217	2.49247	2.49746	2.456	2.35871
1.44198	1.44287	1.41685	1.48521	1.47311	1.49334	1.58651	1.57543	1.61502	1.5979	1.59777	1.6062	1.68367	1.7144	1.70737	0.921563	0.909662	0.96919	0.91587	2.59733	2.79854	2.99474	3.24651	3.27803	3.23805	3.05718	2.84952	2.76249	2.71173	2.6633	2.56844	2.57633	2.55564	2.42674	2.23763	1.97308	2.00898	2.10912	2.15884	2.29928	2.38243	2.38763	2.39324	2.47274	2.47579	2.42181	2.46808	2.41087	2.4059	2.34206
1.35107	1.33709	1.324	1.39933	1.37922	1.41484	1.48897	1.50419	1.54658	1.51643	1.4871	1.52058	1.59641	1.62553	1.62385	0.860049	0.868876	0.930902	0.889927	2.49986	2.64016	2.85924	3.0657	3.10124	3.05808	2.95445	2.69178	2.61699	2.59638	2.51373	2.44623	2.45835	2.42674	2.30793	2.12643	1.85373	1.92109	1.98392	2.07262	2.20185	2.22825	2.25892	2.26426	2.30292	2.34715	2.31184	2.3556	2.29786	2.2465	2.22806
1.23134	1.23908	1.194	1.26042	1.29951	1.33618	1.37519	1.39579	1.43528	1.40117	1.36653	1.40139	1.45906	1.49241	1.50103	0.783546	0.778899	0.860138	0.8019	2.30619	2.45753	2.64573	2.82356	2.85438	2.84911	2.72051	2.52602	2.42924	2.347	2.33423	2.24354	2.27505	2.23763	2.12643	1.95223	1.70094	1.76448	1.83204	1.87673	2.02725	2.05416	2.06101	2.07584	2.13391	2.12428	2.14108	2.1393	2.13425	2.09322	2.02964
1.27139	1.27277	1.24699	1.35152	1.34684	1.30852	1.42855	1.40526	1.3845	1.41321	1.47032	1.50514	1.58215	1.61397	1.6025	1.50643	1.50415	1.58112	1.52884	1.93017	1.36131	1.2642	1.38748	1.43362	1.599	1.68669	1.73262	1.758	1.80981	1.81564	1.94517	2.01223	1.97308	1.85373	1.70094	1.96843	2.03911	2.12825	2.19468	2.38729	2.39614	2.40368	2.41573	2.44247	2.48379	2.38816	2.3745	2.37592	2.3461	2.28625
1.30716	1.32764	1.3108	1.37592	1.37243	1.32552	1.44852	1.428	1.4544	1.44197	1.54169	1.5434	1.64074	1.658	1.67214	1.54634	1.57947	1.62815	1.60273	1.96381	1.42137	1.30392	1.39162	1.47169	1.66667	1.73752	1.73003	1.78876	1.89512	1.91065	2.00553	2.04313	2.00898	1.92109	1.76448	2.03911	2.13035	2.20594	2.26922	2.44013	2.48849	2.47864	2.48683	2.54501	2.59288	2.45579	2.50966	2.47329	2.42415	2.3591
1.36344	1.32479	1.33978	1.41906	1.42441	1.37172	1.50504	1.47215	1.49794	1.48934	1.56793	1.62139	1.69532	1.71659	1.71731	1.60321	1.60579	1.67451	1.6187	2.06061	1.45101	1.37444	1.48265	1.58448	1.74408	1.81325	1.80174	1.86968	1.89502	1.93051	2.12869	2.15267	2.10912	1.98392	1.83204	2.12825	2.20594	2.29694	2.31839	2.54085	2.53057	2.56645	2.58111	2.64992	2.67929	2.57113	2.56156	2.55787	2.52345	2.4262
1.41773	1.39595	1.38529	1.46425	1.44657	1.4145	1.52114	1.52357	1.54504	1.52527	1.61248	1.6342	1.74457	1.76242	1.76251	1.66288	1.64413	1.72356	1.7026	2.12299	1.47107	1.40939	1.52822	1.60932	1.78721	1.89952	1.84938	1.92418	1.98346	2.01895	2.17515	2.19037	2.15884	2.07262	1.87673	2.19468	2.26922	2.31839	2.43195	2.62697	2.62982	2.66126	2.63894	2.73562	2.73885	2.63594	2.66007	2.61368	2.58811	2.52446
1.49274	1.49027	1.4581	1.56459	1.57858	1.52931	1.67125	1.61215	1.65527	1.59784	1.73263	1.78228	1.86485	1.93044	1.91933	1.7612	1.81161	1.88308	1.80214	2.30359	1.58059	1.5315	1.62713	1.72322	1.89978	1.99229	2.02285	2.09841	2.13143	2.16376	2.32317	2.33381	2.29928	2.20185	2.02725	2.38729	2.44013	2.54085	2.62697	2.79114	2.85864	2.83221	2.86943	2.94109	2.9482	2.84218	2.86744	2.81404	2.78633	2.6917
1.26162	1.23998	1.2259	1.31326	1.30764	1.51663	1.6044	1.59467	1.62096	1.60814	1.65999	1.72316	1.78964	1.81545	1.8324	1.93875	2.02302	2.13692	2.06918	2.50933	1.58221	1.51918	1.62172	1.73815	1.90828	2.08742	2.06939	2.15312	2.21721	2.2468	2.34931	2.36551	2.38243	2.22825	2.05416	2.39614	2.48849	2.53057	2.62982	2.85864	2.9688	2.98517	2.98088	3.0637	3.07185	2.96305	2.96858	2.94308	2.91481	2.83771
1.25273	1.23039	1.2101	1.33697	1.3409	1.56004	1.64396	1.61257	1.64294	1.62735	1.70026	1.71972	1.80702	1.82674	1.84369	1.93867	2.00219	2.13182	2.02072	2.53194	1.58615	1.53426	1.64906	1.75294	1.92583	2.10684	2.13287	2.18846	2.22594	2.29078	2.35331	2.41893	2.38763	2.25892	2.06101	2.40368	2.47864	2.56645	2.66126	2.83221	2.98517	3.00392	3.02156	3.1047	3.10353	3.0033	3.02181	3.01083	2.94431	2.87122
1.24129	1.23678	1.24223	1.32831	1.34692	1.55219	1.62525	1.60576	1.63222	1.60692	1.66789	1.69691	1.81188	1.83699	1.8223	1.94069	2.04196	2.11964	2.04323	2.51338	1.62967	1.53529	1.62823	1.73331	1.92372	2.08067	2.1432	2.17809	2.25536	2.26263	2.39144	2.39809	2.39324	2.26426	2.07584	2.41573	2.48683	2.58111	2.63894	2.86943	2.98088	3.02156	3.02282	3.08596	3.10806	3.01718	3.00325	3.02543	2.93766	2.85475
1.29969	1.30821	1.25908	1.3503	1.36742	1.58703	1.70695	1.6275	1.67194	1.63661	1.70423	1.75702	1.85576	1.87653	1.86235	1.97688	2.04115	2.14503	2.07056	2.59136	1.61657	1.57716	1.69411	1.78746	1.98109	2.13181	2.16852	2.2192	2.32332	2.31109	2.45863	2.47209	2.47274	2.30292	2.13391	2.44247	2.54501	2.64992	2.73562	2.94109	3.0637	3.1047	3.08596	3.16603	3.18922	3.05134	3.09347	3.04234	2.99667	2.92975
1.29789	1.32293	1.28427	1.37447	1.3467	1.59615	1.7078	1.63994	1.68072	1.66624	1.72105	1.74607	1.85188	1.88015	1.85546	2.03208	2.07345	2.14418	2.09206	2.59683	1.64185	1.5643	1.68921	1.81097	1.96153	2.16011	2.17916	2.23775	2.29226	2.35121	2.46306	2.52211	2.47579	2.34715	2.12428	2.48379	2.59288	2.67929	2.73885	2.9482	3.07185	3.10353	3.10806	3.18922	3.21285	3.11924	3.07149	3.10056	3.0152	2.9339
0.445607	0.444117	0.437205	0.535376	0.552308	1.36289	1.46398	1.42113	1.43669	1.42648	1.67843	1.68489	1.78285	1.78175	1.83567	1.88619	2.01257	2.08878	1.98044	2.45973	1.69422	1.62058	1.7657	1.85198	2.02729	2.07447	2.07705	2.14021	2.21121	2.23456	2.46676	2.50217	2.42181	2.31184	2.14108	2.38816	2.45579	2.57113	2.63594	2.84218	2.96305	3.0033	3.01718	3.05134	3.11924	3.11974	3.11759	3.08495	3.05801	3.02543
0.447781	0.446283	0.439338	0.527728	0.53977	1.36326	1.45105	1.44104	1.43845	1.42171	1.61403	1.68256	1.77698	1.7989	1.82633	1.90013	1.95872	2.08196	1.97449	2.47829	1.6975	1.63475	1.74732	1.85804	2.02796	2.09766	2.06693	2.1218	2.21455	2.24373	2.46985	2.49247	2.46808	2.3556	2.1393	2.3745	2.50966	2.56156	2.66007	2.86744	2.96858	3.02181	3.00325	3.09347	3.07149	3.11759	3.17758	3.17211	3.06617	3.01081
0.445361	0.443871	0.436963	0.522992	0.534799	1.35138	1.44333	1.42331	1.45339	1.4519	1.66079	1.69137	1.76566	1.8013	1.78615	1.85279	2.01485	2.0887	1.9882	2.44322	1.67358	1.63537	1.73702	1.82841	2.02568	2.06085	2.06828	2.12552	2.18045	2.21614	2.48585	2.49746	2.41087	2.29786	2.13425	2.37592	2.47329	2.55787	2.61368	2.81404	2.94308	3.01083	3.02543	3.04234	3.10056	3.08495	3.17211	3.15023	3.06806	2.96227
0.440605	0.439131	0.432297	0.529458	0.542761	1.34171	1.46394	1.39701	1.42056	1.42338	1.65286	1.66123	1.74625	1.81329	1.7827	1.83644	1.93794	2.04305	1.97832	2.39313	1.65981	1.59145	1.69488	1.84021	1.9795	2.02106	2.01062	2.06467	2.15862	2.17993	2.40399	2.456	2.4059	2.2465	2.09322	2.3461	2.42415	2.52345	2.58811	2.78633	2.91481	2.94431	2.93766	2.99667	3.0152	3.05801	3.06617	3.06806	3.02833	2.94469
0.43009	0.428651	0.42198	0.504349	0.517665	1.30128	1.4036	1.3396	1.3742	1.34939	1.57027	1.63631	1.70394	1.72334	1.69438	1.7653	1.93093	1.98188	1.93846	2.36539	1.63144	1.54485	1.68809	1.75806	1.92615	1.97074	1.97848	2.02872	2.05789	2.13277	2.34073	2.35871	2.34206	2.22806	2.02964	2.28625	2.3591	2.4262	2.52446	2.6917	2.83771	2.87122	2.85475	2.92975	2.9339	3.02543	3.01081	2.96227	2.94469	2.88032
0.44625	0.444757	0.437835	0.508384	0.516501	0.530763	0.608792	0.597129	0.609317	0.601421	1.32285	1.32089	1.41249	1.43696	1.42726	1.74656	1.84958	1.9066	1.83355	2.31319	1.5869	1.54791	1.65719	1.7574	1.93738	2.00649	2.02265	2.08404	2.16602	2.17272	2.28765	2.28475	2.25959	2.15655	1.98948	2.35061	2.39062	2.48641	2.56235	2.80957	2.9229	2.91645	2.88865	3.00021	3.03037	3.12727	3.1493	3.13356	3.08769	3.00718
0.461023	0.459481	0.452329	0.525149	0.535221	0.547137	0.627185	0.621064	0.632607	0.622638	1.35499	1.36421	1.45784	1.47879	1.44205	1.78501	1.87631	2.01676	1.92829	2.38085	1.63091	1.55899	1.69007	1.81505	1.99341	2.09336	2.0935	2.13223	2.20875	2.28014	2.31815	2.38099	2.33277	2.21843	2.01546	2.40139	2.48866	2.59033	2.64247	2.85102	2.98029	3.0074	3.00692	3.09026	3.0967	3.22671	3.26439	3.20648	3.17235	3.06993
0.454393	0.452873	0.445825	0.502149	0.515498	0.526988	0.591662	0.607223	0.6234	0.615151	1.32101	1.3495	1.45954	1.45282	1.49243	1.7721	1.88084	1.96229	1.88204	2.37827	1.57951	1.55077	1.63182	1.79863	1.92707	2.03485	2.05529	2.11901	2.16338	2.19327	2.28414	2.30727	2.30486	2.1827	1.9918	2.3797	2.46378	2.54217	2.62096	2.81372	2.92629	2.94193	2.97057	3.01346	3.07081	3.17727	3.19655	3.11036	3.05303	3.01482
0.456345	0.454818	0.44774	0.50907	0.52185	0.536828	0.609924	0.618707	0.631685	0.6222	1.36039	1.38432	1.46372	1.48622	1.48569	1.77406	1.89871	1.98351	1.92138	2.33597	1.64777	1.55372	1.6488	1.79203	1.95179	2.04556	2.02434	2.10634	2.17221	2.20524	2.24971	2.3156	2.26169	2.16466	1.98699	2.35785	2.43918	2.54235	2.59883	2.79345	2.91179	2.97822	2.92907	3.05673	3.03499	3.19665	3.16334	3.17064	3.071	2.99413
0.453144	0.451628	0.444599	0.509644	0.518047	0.534224	0.606487	0.608092	0.619769	0.611253	1.34347	1.34875	1.42264	1.4127	1.47584	1.74263	1.86476	1.92845	1.8788	2.33026	1.60226	1.53158	1.64028	1.74075	1.91952	2.01193	2.00654	2.07206	2.13321	2.18104	2.2533	2.27036	2.2512	2.13648	1.94607	2.283	2.38281	2.48291	2.56462	2.75316	2.86994	2.90606	2.91358	3.00441	2.97598	3.10826	3.11549	3.05545	3.02968	2.97421
0.465563	0.464006	0.456784	0.487626	0.487137	0.49201	0.526933	0.622904	0.632215	0.626953	0.64809	0.660204	0.696842	0.708966	0.706927	1.55178	1.66382	1.74912	1.68047	2.12455	1.61141	1.5408	1.6644	1.76356	1.9355	1.99551	2.01229	2.01738	2.11295	2.17864	2.2338	2.23925	2.19426	2.12386	1.94718	2.15888	2.23578	2.31872	2.38262	2.5866	2.88084	2.93656	2.92217	3.00935	3.04091	3.15889	3.24702	3.16375	3.11411	3.06272
0.451985	0.450473	0.443462	0.479247	0.481674	0.487551	0.526771	0.592196	0.604369	0.595545	0.617329	0.629959	0.660664	0.676217	0.672625	1.46938	1.62416	1.68587	1.63669	2.0764	1.58403	1.50205	1.60497	1.72454	1.87031	1.94531	1.90787	1.99202	2.02942	2.0545	2.12624	2.16476	2.11116	2.00349	1.83732	2.07371	2.13761	2.23271	2.29692	2.4409	2.80257	2.77687	2.82405	2.86653	2.90481	3.06457	3.03302	2.98522	2.99394	2.88489
0.470115	0.468542	0.46125	0.490808	0.492467	0.49874	0.53287	0.611166	0.625362	0.615701	0.636192	0.652845	0.683074	0.697705	0.69976	1.54067	1.6542	1.75527	1.71375	2.0899	1.5865	1.52844	1.63609	1.72412	1.91101	1.95164	1.98047	1.98725	2.07105	2.10509	2.15024	2.20798	2.15664	2.04942	1.87414	2.10531	2.16961	2.23309	2.31741	2.4981	2.77091	2.83185	2.8362	2.93049	2.95108	3.10779	3.1248	3.05375	3.05694	2.94662
0.482336	0.480722	0.47324	0.50544	0.508479	0.514352	0.553556	0.614955	0.623609	0.616694	0.639382	0.654062	0.685535	0.700339	0.698571	1.59352	1.71714	1.75932	1.71394	2.16514	1.60433	1.59943	1.659	1.76089	1.94609	1.95664	1.95871	2.03428	2.07876	2.11066	2.17422	2.22726	2.16892	2.07668	1.91227	2.10854	2.19133	2.27554	2.34566	2.49949	2.86138	2.86692	2.90302	2.95695	2.94683	3.16279	3.11495	3.11445	3.06589	2.98609
0.491494	0.489849	0.482226	0.511576	0.509907	0.515744	0.549729	0.62038	0.629894	0.622636	0.648058	0.659628	0.692549	0.70553	0.707219	1.56763	1.68979	1.79756	1.7228	2.1219	1.62016	1.53197	1.64999	1.75514	1.90717	2.00268	1.95885	2.02525	2.06594	2.10413	2.18684	2.1976	2.18088	2.04185	1.87346	2.08198	2.15379	2.23726	2.32024	2.48698	2.80082	2.85446	2.87536	2.89496	2.91731	3.1111	3.11226	3.08981	3.07781	2.98229
0.489698	0.48806	0.480464	0.494986	0.492683	0.496192	0.517529	0.543539	0.552828	0.545321	0.565583	0.575255	0.604464	0.617596	0.618262	0.655176	1.00952	1.07565	1.04047	1.31639	1.57015	1.54883	1.64825	1.72709	1.88886	1.98084	1.97634	2.01885	2.06234	2.12478	2.08256	2.10153	2.06217	1.94375	1.81075	1.98955	2.05126	2.12402	2.2025	2.36146	2.41553	2.4496	2.43921	2.49729	2.53168	2.99475	2.97461	2.94135	2.9232	2.84349
0.475027	0.473438	0.46607	0.471631	0.468587	0.46941	0.48072	0.506439	0.516045	0.508169	0.526848	0.537932	0.565171	0.575741	0.575572	0.610626	0.803844	0.847585	0.818073	1.00856	1.33938	1.29667	1.39583	1.44302	1.56562	1.6019	1.5892	1.60331	1.63833	1.66795	1.58256	1.61147	1.59013	1.49368	1.38219	1.48043	1.54696	1.58382	1.62968	1.74253	1.80005	1.80678	1.79221	1.84815	1.8688	2.34885	2.32978	2.34726	2.2989	2.17511
0.422637	0.421224	0.414668	0.421657	0.41883	0.418039	0.42994	0.443526	0.451074	0.445217	0.461709	0.471276	0.495129	0.50531	0.504347	0.533983	0.692542	0.721266	0.695756	0.800176	1.09478	1.07268	1.13596	1.17993	1.27237	1.32026	1.30254	1.32776	1.33588	1.36092	1.30339	1.28857	1.25731	1.2021	1.11339	1.17064	1.21617	1.2625	1.28798	1.39487	1.42318	1.43474	1.41338	1.47243	1.47484	1.90882	1.91738	1.8797	1.85533	1.84305
0.337411	0.336282	0.331048	0.334494	0.331342	0.331754	0.338809	0.348076	0.354587	0.349815	0.363457	0.37056	0.388174	0.397177	0.396293	0.419432	0.506029	0.525916	0.506929	0.591793	0.833093	0.832934	0.871999	0.918434	0.96021	0.987539	0.955976	0.984123	1.02377	1.00719	0.959938	0.965964	0.936303	0.898509	0.828384	0.865194	0.895728	0.92429	0.951361	1.02206	1.02643	1.04572	1.04055	1.07128	1.07445	1.4331	1.46425	1.4394	1.3981	1.37517
0.320392	0.31932	0.31435	0.315819	0.313882	0.312989	0.319161	0.325537	0.33181	0.327318	0.33958	0.345974	0.363911	0.37146	0.370809	0.39371	0.442146	0.45298	0.440086	0.502837	0.736373	0.744021	0.784762	0.819134	0.859364	0.865396	0.848344	0.855	0.879038	0.883947	0.80287	0.810686	0.805044	0.759533	0.704454	0.709372	0.736129	0.762087	0.794789	0.854186	0.857088	0.859311	0.873422	0.87601	0.90048	1.21829	1.22892	1.19972	1.22213	1.19059
0.257589	0.256727	0.252732	0.251567	0.249105	0.24831	0.250246	0.255113	0.259953	0.256655	0.265954	0.271007	0.284788	0.290657	0.290516	0.307765	0.321478	0.334041	0.32252	0.399859	0.371891	0.367592	0.388045	0.409388	0.436705	0.649523	0.635888	0.633572	0.633037	0.656904	0.678002	0.676658	0.669848	0.627928	0.580592	0.569578	0.586092	0.610793	0.628617	0.69546	0.688556	0.692337	0.706437	0.713817	0.716967	0.71767	0.730837	0.732485	0.708898	0.706897
0.369737	0.3685	0.362765	0.362213	0.358411	0.357521	0.361413	0.364639	0.371758	0.366548	0.38031	0.387825	0.407213	0.415714	0.415398	0.440335	0.446963	0.460193	0.446162	0.536288	0.506241	0.504113	0.529879	0.551027	0.583365	0.866814	0.858958	0.861632	0.875143	0.881645	0.909843	0.913228	0.898346	0.832348	0.780415	0.747217	0.782381	0.817163	0.824214	0.891159	0.918249	0.908807	0.938588	0.941987	0.946175	0.960171	0.971059	0.959462	0.95243	0.93133
0.262477	0.261599	0.257528	0.256341	0.253833	0.253022	0.254995	0.259558	0.264269	0.26092	0.270354	0.275864	0.289813	0.295626	0.29542	0.313364	0.315485	0.322802	0.31248	0.355166	0.33919	0.339191	0.356306	0.372096	0.394219	0.618025	0.578928	0.566433	0.595128	0.593119	0.60553	0.61107	0.594671	0.569163	0.539903	0.486599	0.513065	0.539216	0.558038	0.578996	0.601754	0.600172	0.598476	0.617986	0.637164	0.627471	0.649028	0.641694	0.625474	0.610639
0.3021	0.30109	0.296403	0.295478	0.292588	0.291892	0.29437	0.298228	0.303758	0.299897	0.310687	0.316802	0.332964	0.339632	0.339524	0.359955	0.363043	0.368756	0.355905	0.395327	0.377752	0.378199	0.396148	0.41015	0.430045	0.658231	0.658646	0.642968	0.663479	0.656399	0.662659	0.653597	0.67535	0.621237	0.570948	0.545372	0.559086	0.575848	0.590455	0.640337	0.650023	0.651685	0.675306	0.679893	0.689424	0.688767	0.691621	0.688162	0.684079	0.663355
0.28809	0.287126	0.282657	0.281355	0.278602	0.277712	0.279878	0.28399	0.289243	0.285628	0.295887	0.301901	0.317179	0.323577	0.323225	0.342891	0.342374	0.346685	0.335532	0.363544	0.349481	0.352584	0.367295	0.380146	0.397262	0.606597	0.592442	0.607187	0.619496	0.627426	0.62415	0.62404	0.611434	0.588806	0.534665	0.484167	0.510447	0.525816	0.554159	0.589638	0.594087	0.600904	0.615135	0.614037	0.634047	0.631934	0.633295	0.646028	0.637265	0.6248
0.26491	0.264023	0.259914	0.258717	0.256185	0.255367	0.257358	0.260377	0.265299	0.261833	0.271365	0.276789	0.290743	0.296659	0.29643	0.314279	0.310204	0.313008	0.302987	0.32206	0.314495	0.316771	0.329398	0.341155	0.354096	0.359253	0.349069	0.349476	0.351875	0.356339	0.491212	0.512081	0.483343	0.470395	0.431437	0.456072	0.466232	0.485723	0.497236	0.543259	0.511017	0.512645	0.523652	0.53333	0.540469	0.537017	0.535596	0.537127	0.54683	0.525967
0.250737	0.249898	0.246009	0.244875	0.242479	0.241705	0.24359	0.246447	0.251106	0.247825	0.256848	0.261981	0.275189	0.280788	0.280571	0.297465	0.293608	0.2957	0.286162	0.300501	0.293323	0.295539	0.308695	0.318647	0.333442	0.336022	0.322791	0.324049	0.326091	0.328176	0.473737	0.468717	0.463251	0.442749	0.406558	0.41753	0.437143	0.451981	0.468289	0.512196	0.473061	0.475442	0.473431	0.500743	0.510479	0.49486	0.499755	0.507502	0.504408	0.487662
0.246762	0.245936	0.242109	0.240993	0.238634	0.237873	0.239728	0.242539	0.247124	0.243895	0.252775	0.257828	0.270826	0.276336	0.276123	0.292749	0.288953	0.290176	0.280692	0.292452	0.286463	0.289177	0.299248	0.309953	0.320164	0.323543	0.312163	0.312155	0.313719	0.315125	0.448464	0.457198	0.444363	0.425983	0.394784	0.404584	0.414951	0.440239	0.450398	0.493839	0.455474	0.461269	0.46605	0.488975	0.470483	0.488959	0.473955	0.502206	0.473853	0.473855
0.23071	0.229938	0.226359	0.225316	0.223111	0.222399	0.224133	0.226762	0.231049	0.22803	0.236332	0.241056	0.253208	0.25836	0.258161	0.273705	0.270156	0.270852	0.262427	0.269989	0.264958	0.268303	0.277551	0.286113	0.296533	0.299931	0.287174	0.288593	0.288664	0.289597	0.421936	0.433152	0.418068	0.389704	0.36626	0.380956	0.389894	0.399967	0.416822	0.438601	0.425372	0.424998	0.425437	0.441202	0.443572	0.466033	0.447636	0.451036	0.43891	0.437734
0.213763	0.213048	0.209732	0.208765	0.206723	0.206063	0.207669	0.210105	0.214077	0.21128	0.218972	0.223349	0.234609	0.239382	0.239198	0.2536	0.250312	0.250707	0.242599	0.248558	0.243266	0.247062	0.255879	0.264053	0.272689	0.275484	0.26484	0.26408	0.264696	0.265648	0.387632	0.381721	0.384009	0.365172	0.32319	0.333289	0.361519	0.379427	0.370397	0.413911	0.392601	0.378105	0.379439	0.390207	0.399063	0.403561	0.418908	0.406872	0.401475	0.393384
0.218819	0.218087	0.214693	0.213704	0.211612	0.210937	0.212582	0.215075	0.219141	0.216278	0.224152	0.228632	0.240158	0.245045	0.244856	0.259599	0.256233	0.256422	0.24829	0.25286	0.248574	0.251377	0.260936	0.26983	0.278456	0.280873	0.268452	0.268369	0.269759	0.26996	0.275868	0.278667	0.274735	0.260672	0.239152	0.319984	0.332205	0.342314	0.341822	0.363801	0.408307	0.412055	0.402175	0.416443	0.41732	0.416454	0.399125	0.408427	0.3981	0.388389
0.218495	0.217764	0.214375	0.213387	0.211299	0.210624	0.212267	0.214756	0.218816	0.215957	0.22382	0.228293	0.239802	0.244681	0.244493	0.259214	0.255853	0.255934	0.247784	0.252148	0.246863	0.250712	0.260007	0.267625	0.277032	0.278461	0.267078	0.267114	0.267724	0.268764	0.27308	0.276261	0.272684	0.258015	0.237371	0.310199	0.322732	0.333857	0.342631	0.372697	0.411971	0.404296	0.406879	0.424617	0.424874	0.405468	0.393589	0.402785	0.391761	0.384843
0.216495	0.215771	0.212413	0.211434	0.209365	0.208697	0.210324	0.212791	0.216813	0.21398	0.221771	0.226204	0.237608	0.242442	0.242255	0.256842	0.253512	0.253561	0.245654	0.249755	0.244144	0.248193	0.257178	0.264964	0.273993	0.275857	0.264108	0.263503	0.263993	0.265065	0.270714	0.273012	0.269359	0.255545	0.23496	0.311877	0.315639	0.332961	0.333862	0.36508	0.388675	0.405344	0.396462	0.412554	0.412014	0.389292	0.395048	0.393317	0.390224	0.393901
0.204022	0.20334	0.200175	0.199253	0.197303	0.196673	0.198207	0.200531	0.204322	0.201653	0.208994	0.213172	0.223918	0.228474	0.228298	0.242044	0.238906	0.238784	0.231296	0.233697	0.229729	0.233469	0.24192	0.249268	0.257051	0.258717	0.247762	0.247621	0.248178	0.248727	0.253795	0.255995	0.252467	0.239214	0.219622	0.295756	0.303116	0.306197	0.318198	0.339873	0.370372	0.378117	0.381729	0.389211	0.393569	0.364762	0.367303	0.359018	0.372612	0.35691
0.191573	0.190933	0.187961	0.187095	0.185264	0.184672	0.186112	0.188296	0.191855	0.189348	0.196242	0.200164	0.210256	0.214533	0.214718	0.227276	0.224329	0.224153	0.217171	0.219262	0.215505	0.218954	0.226529	0.23339	0.24127	0.242423	0.23311	0.231434	0.232306	0.232684	0.238062	0.23951	0.237284	0.224116	0.205867	0.269758	0.273911	0.301295	0.296445	0.326001	0.343243	0.343914	0.356153	0.354952	0.373806	0.348847	0.357224	0.34931	0.351271	0.335622
0.17475	0.173468	0.170768	0.169981	0.168318	0.16778	0.169788	0.171072	0.174306	0.172028	0.178292	0.182555	0.191723	0.19491	0.19476	0.206487	0.203809	0.204119	0.197312	0.199701	0.19546	0.198772	0.206641	0.21189	0.21891	0.219985	0.210974	0.210197	0.210967	0.210901	0.215284	0.21762	0.214574	0.203036	0.186421	0.193365	0.19944	0.205747	0.212137	0.227718	0.296459	0.293988	0.3026	0.301819	0.310812	0.325015	0.330376	0.329834	0.312682	0.309091
0.159962	0.159427	0.156945	0.156222	0.154693	0.154199	0.155752	0.157924	0.160896	0.158104	0.16386	0.167135	0.175561	0.179133	0.178995	0.189773	0.187312	0.187108	0.18126	0.182725	0.179498	0.183427	0.189251	0.194517	0.200969	0.201963	0.193469	0.193592	0.193495	0.193673	0.197365	0.200152	0.197268	0.186431	0.171074	0.176973	0.182497	0.188869	0.194594	0.20905	0.274931	0.275219	0.274122	0.28008	0.274403	0.288325	0.300143	0.29438	0.292175	0.28686
0.150807	0.149605	0.147277	0.146598	0.145863	0.1447	0.145828	0.147539	0.150328	0.148364	0.153765	0.157188	0.164745	0.168097	0.167968	0.178082	0.175772	0.175932	0.170138	0.171338	0.168405	0.171203	0.177895	0.182775	0.189003	0.189688	0.181571	0.180985	0.181493	0.182023	0.185239	0.18853	0.18466	0.174757	0.160477	0.166053	0.171184	0.177061	0.182426	0.196043	0.255814	0.261669	0.255964	0.264793	0.260684	0.269719	0.264449	0.279919	0.283158	0.281834
0.132602	0.132158	0.130101	0.130201	0.128235	0.127825	0.128822	0.131032	0.132797	0.131062	0.135833	0.138548	0.145533	0.148494	0.14838	0.157314	0.155274	0.155131	0.150228	0.151928	0.148708	0.151209	0.156508	0.161157	0.16706	0.167288	0.160813	0.159518	0.160154	0.160254	0.163483	0.165104	0.162942	0.15428	0.141663	0.146448	0.15123	0.15616	0.161217	0.172855	0.221211	0.228978	0.224811	0.226038	0.233261	0.242619	0.245688	0.243531	0.24484	0.237401
0.123108	0.123395	0.120786	0.12023	0.119053	0.118673	0.119598	0.121001	0.123289	0.121678	0.126108	0.128628	0.135113	0.138561	0.137756	0.14605	0.144156	0.143992	0.139467	0.140621	0.138001	0.140968	0.145325	0.149561	0.154607	0.155339	0.148627	0.148275	0.148629	0.148749	0.15181	0.15325	0.15128	0.143147	0.131684	0.135973	0.140237	0.145157	0.149366	0.160338	0.208836	0.208086	0.210771	0.212845	0.221526	0.222929	0.232805	0.226315	0.225412	0.228747
0.104437	0.104088	0.102468	0.101996	0.100998	0.100675	0.10146	0.10265	0.104591	0.103224	0.106982	0.109121	0.114622	0.116954	0.116864	0.1239	0.122294	0.122158	0.11832	0.119012	0.117078	0.118998	0.12328	0.126898	0.131024	0.132482	0.126201	0.12556	0.126068	0.126269	0.12886	0.130728	0.128864	0.121446	0.111501	0.115277	0.118909	0.123622	0.126675	0.13626	0.13949	0.140582	0.140693	0.144061	0.145132	0.194739	0.189151	0.189889	0.192496	0.179994
0.0931834	0.0928718	0.0914263	0.091005	0.0901144	0.0898267	0.0905272	0.091589	0.0933204	0.0921011	0.0954544	0.0973622	0.102271	0.104351	0.104271	0.110549	0.109116	0.109688	0.105575	0.106198	0.104512	0.10618	0.109976	0.113274	0.116913	0.117563	0.112553	0.112147	0.112512	0.112741	0.114882	0.116071	0.114511	0.108392	0.0995502	0.102943	0.106153	0.109729	0.113062	0.121387	0.124433	0.125449	0.125562	0.128546	0.12958	0.170273	0.170895	0.166608	0.167092	0.167634
0.0806865	0.0804166	0.079165	0.0788002	0.0780291	0.07778	0.0783865	0.0793059	0.0817378	0.0797493	0.0826529	0.0843049	0.088555	0.0903567	0.090287	0.0960732	0.0944823	0.0943741	0.0914093	0.0919677	0.0904305	0.091914	0.0952475	0.0980045	0.101281	0.10176	0.0973799	0.0969915	0.0974607	0.0974873	0.0993434	0.100507	0.0991401	0.0937936	0.0861496	0.0891042	0.0918715	0.0949151	0.0978827	0.105088	0.107704	0.108595	0.108659	0.111296	0.112141	0.153238	0.147217	0.158575	0.152665	0.148238
0.0529603	0.0527831	0.0519616	0.0517222	0.051216	0.0510525	0.0514506	0.0520541	0.0532713	0.0523451	0.054251	0.055685	0.0581249	0.0593075	0.0592618	0.0642291	0.0620154	0.0619414	0.0599976	0.0603276	0.0593455	0.0603237	0.0624826	0.0643213	0.0664091	0.06678	0.0639076	0.0636497	0.0639018	0.0639475	0.0651934	0.0658981	0.0650309	0.0615492	0.0565043	0.0584354	0.0602585	0.062286	0.0641772	0.0689087	0.0706248	0.0711805	0.0712808	0.072953	0.0738926	0.0979899	0.0979925	0.10168	0.0983449	0.0957079
0.0505101	0.0503412	0.0495577	0.0493293	0.0488466	0.0486906	0.0490703	0.0496459	0.0505844	0.0502732	0.0517411	0.0527753	0.0554358	0.0572632	0.0565201	0.0599234	0.0591464	0.0590758	0.0572219	0.0575366	0.0566374	0.0575329	0.0595919	0.0613455	0.0633555	0.0637092	0.0609885	0.0607237	0.0609454	0.0610078	0.0622148	0.0628869	0.062372	0.0587017	0.0538902	0.0557694	0.0575269	0.0594044	0.0612456	0.0657395	0.0673761	0.0678875	0.0680018	0.0696154	0.0701405	0.0954832	0.0924385	0.0922559	0.0945933	0.0886919
0.0419887	0.0418482	0.0411969	0.0410071	0.0406058	0.0404762	0.0407918	0.0412702	0.0420504	0.041501	0.043012	0.0438717	0.0460834	0.047021	0.0469847	0.0498138	0.0491679	0.0491106	0.0475715	0.047858	0.0470733	0.0478489	0.0495505	0.0510049	0.0526744	0.0529732	0.0506924	0.0505001	0.0506981	0.0507362	0.0517275	0.0522835	0.0516047	0.0488355	0.044835	0.0463682	0.0478332	0.0501319	0.0509486	0.0546857	0.0560517	0.0564728	0.0565605	0.0579039	0.0583485	0.0572957	0.0575726	0.057283	0.0566658	0.0553224
0.0324884	0.0323797	0.0318758	0.0317289	0.0314184	0.0313181	0.0315623	0.0319325	0.0325362	0.032111	0.0332802	0.0339453	0.0356566	0.0363821	0.036354	0.038543	0.0380433	0.0379979	0.0368055	0.0370079	0.0364054	0.0370055	0.0383299	0.0394578	0.0407386	0.0409661	0.039204	0.0390458	0.0392004	0.0392285	0.0399928	0.0404251	0.0398931	0.0377572	0.0346624	0.0358471	0.0369655	0.0382092	0.0393694	0.0422719	0.0433246	0.0436656	0.0437271	0.0447529	0.0451147	0.0443069	0.044523	0.0446321	0.0438095	0.042764
0.0268014	0.0267118	0.026296	0.0261749	0.0259187	0.025836	0.0260374	0.0263428	0.0268408	0.0264901	0.0274546	0.0280033	0.0294151	0.0300136	0.0299904	0.0317962	0.0313839	0.0313465	0.0303628	0.0305298	0.0300328	0.0305278	0.0316204	0.0325508	0.0336074	0.0337951	0.0323415	0.032211	0.0323386	0.0323617	0.0329922	0.0333488	0.0329099	0.031148	0.0285949	0.0295722	0.0304948	0.0315209	0.0324779	0.0348724	0.0357408	0.0360221	0.0360728	0.0369191	0.0372176	0.0365511	0.0367294	0.0365309	0.036374	0.0352783
0.0203878	0.0203196	0.0200034	0.0199112	0.0197163	0.0196534	0.0198066	0.020039	0.0204178	0.020151	0.0208847	0.0213021	0.022376	0.0228313	0.0228137	0.0241873	0.0238737	0.0238452	0.023097	0.023224	0.0228459	0.0232225	0.0240536	0.0247614	0.0255651	0.0257079	0.0246021	0.0245028	0.0245999	0.0246175	0.0250971	0.0253684	0.0250346	0.0236942	0.0217521	0.0224955	0.0231974	0.0239779	0.0247059	0.0265274	0.027188	0.027402	0.0274406	0.0280843	0.0283114	0.0278044	0.0286395	0.027789	0.0274923	0.0268361
0.014923	0.0148731	0.0146416	0.0145742	0.0144315	0.0143855	0.0144977	0.0146677	0.014945	0.0147497	0.0152867	0.0155923	0.0163783	0.0167116	0.0166987	0.0177041	0.0174746	0.0174537	0.016906	0.016999	0.0167223	0.0169979	0.0176062	0.0181243	0.0187126	0.0188171	0.0180078	0.0179351	0.0180061	0.018019	0.0183701	0.0185686	0.0183243	0.0173432	0.0159217	0.0164658	0.0169795	0.0175508	0.0180837	0.019417	0.0199005	0.0200571	0.0200854	0.0205565	0.0207228	0.0203517	0.020451	0.0203404	0.0201232	0.019643
0.0102089	0.0101748	0.0100164	0.00997026	0.00987269	0.00984117	0.00991791	0.0100342	0.0102239	0.0100903	0.0104577	0.0106667	0.0112045	0.0114325	0.0114236	0.0121115	0.0119544	0.0119402	0.0115655	0.0116291	0.0114398	0.0116283	0.0120445	0.0123989	0.0128014	0.0128729	0.0123192	0.0122695	0.0123181	0.0123269	0.012567	0.0127029	0.0125357	0.0118646	0.0108921	0.0112643	0.0116158	0.0120066	0.0123712	0.0132832	0.013614	0.0137212	0.0137405	0.0140628	0.0141765	0.0139227	0.0139906	0.013915	0.0137664	0.0134378
0.00737445	0.00734978	0.00723539	0.00720204	0.00713157	0.0071088	0.00716423	0.00724826	0.00738529	0.00728879	0.00755416	0.00770515	0.00809359	0.00825827	0.0082519	0.00874877	0.00863532	0.00862502	0.00835436	0.00840031	0.00826355	0.00839977	0.00870038	0.00895641	0.00924713	0.00929877	0.0088988	0.00886289	0.00889799	0.00890436	0.00907785	0.00917597	0.00905521	0.0085704	0.00786793	0.00813683	0.00839069	0.008673	0.00893635	0.00959518	0.00983413	0.00991152	0.00992548	0.0101583	0.0102405	0.0100571	0.0101061	0.0100515	0.00994418	0.00970686
0.00476216	0.00474623	0.00467236	0.00465083	0.00460532	0.00459062	0.00462641	0.00468068	0.00476916	0.00470685	0.00487822	0.00497572	0.00522656	0.0053329	0.00532879	0.00564965	0.00557639	0.00556974	0.00539496	0.00542463	0.00533632	0.00542428	0.00561841	0.00613348	0.00597148	0.00600482	0.00574654	0.00572335	0.00574602	0.00575013	0.00586216	0.00592553	0.00584754	0.00553447	0.00508084	0.00525448	0.00541841	0.00560073	0.00577078	0.00619624	0.00635054	0.00640052	0.00640953	0.0065599	0.00661294	0.00649452	0.0065262	0.00649093	0.00642161	0.00626836
0.00295458	0.0029447	0.00289887	0.00288551	0.00285727	0.00284815	0.00287036	0.00290403	0.00295893	0.00292026	0.00302659	0.00308708	0.00324271	0.00330869	0.00330613	0.00350521	0.00345976	0.00345563	0.00334719	0.0033656	0.0033108	0.00336538	0.00348582	0.0035884	0.00370488	0.00372557	0.00356532	0.00355093	0.00356499	0.00356755	0.00363705	0.00367637	0.00362798	0.00343375	0.0031523	0.00326003	0.00336174	0.00347485	0.00358036	0.00384432	0.00394006	0.00397107	0.00397666	0.00406995	0.00410286	0.00402939	0.00404904	0.00402716	0.00398415	0.00388907
0.00186163	0.0018554	0.00182652	0.00181811	0.00180031	0.00179457	0.00180856	0.00182977	0.00186436	0.00184	0.001907	0.00194511	0.00204317	0.00208474	0.00208313	0.00220857	0.00217993	0.00217733	0.002109	0.0021206	0.00208608	0.00212046	0.00219635	0.00226098	0.00233437	0.00234741	0.00224644	0.00223737	0.00224624	0.00224784	0.00229164	0.00231641	0.00228592	0.00216354	0.0019862	0.00205409	0.00211817	0.00218944	0.00225592	0.00242224	0.00248256	0.00250209	0.00250562	0.0025644	0.00258513	0.00253884	0.00255123	0.00253744	0.00251034	0.00245043
[truncated: 50 more columns]

## Sheet: France
2.0146	1.96906	1.93187	3.85547	3.81728	3.24053	1.17854	1.20517	1.15427	1.15413	0.847057	0.867057	0.855399	0.8354	0.840056	0.630642	0.63969	0.654554	0.663082	0.665957	1.90213	1.90763	1.85742	1.81855	1.77399	1.59709	1.58911	1.60977	1.51879	1.50758	1.56353	1.533	1.58302	1.67805	1.78216	1.74455	1.74511	1.71304	1.69562	1.6897	1.34355	1.37628	1.38229	1.4046	1.38834	0.520262	0.524542	0.521318	0.517979	0.508063
1.96906	1.92251	1.89174	3.75785	3.74593	3.17078	1.15322	1.16831	1.13267	1.11986	0.832472	0.84608	0.835467	0.817411	0.820865	0.61393	0.629439	0.636525	0.642699	0.649694	1.85784	1.86338	1.80866	1.7587	1.7303	1.54181	1.55639	1.57447	1.48114	1.45747	1.52201	1.49321	1.55611	1.63974	1.74235	1.69419	1.70317	1.67533	1.65614	1.65417	1.31236	1.35291	1.35414	1.36525	1.35623	0.507889	0.511702	0.508774	0.505341	0.495906
1.93187	1.89174	1.8607	3.69125	3.67729	3.11638	1.12966	1.15239	1.10172	1.10123	0.817209	0.830443	0.82237	0.803988	0.802934	0.603782	0.614931	0.626048	0.636783	0.637799	1.8223	1.83273	1.77358	1.73616	1.69862	1.52615	1.53512	1.54382	1.46276	1.42702	1.5016	1.46784	1.517	1.60615	1.71358	1.67154	1.67258	1.639	1.63338	1.61919	1.28368	1.3181	1.3251	1.34284	1.34131	0.498659	0.502831	0.499679	0.496434	0.487271
3.85547	3.75785	3.69125	30.0253	29.9183	29.9282	1.13425	1.15208	1.11246	1.10658	0.816729	0.828909	0.820474	0.805844	0.807876	0.60438	0.617482	0.629764	0.636476	0.634985	1.82931	1.84278	1.79794	1.76206	1.71592	1.62439	1.62905	1.64445	1.55705	1.5197	1.66612	1.62569	1.6805	1.78025	1.89431	1.83985	1.8455	1.8101	1.8007	1.77824	1.44492	1.4784	1.48047	1.50791	1.48637	0.673306	0.68156	0.674491	0.668179	0.658146
3.81728	3.74593	3.67729	29.9183	29.8175	29.8241	1.13081	1.15504	1.10627	1.10172	0.815426	0.824393	0.818493	0.799761	0.80616	0.604354	0.612564	0.625961	0.633973	0.634323	1.82779	1.84713	1.79174	1.74365	1.71967	1.61942	1.62462	1.63505	1.54019	1.51507	1.65501	1.61505	1.6806	1.76645	1.88675	1.84531	1.83569	1.81262	1.78985	1.77008	1.43658	1.47408	1.48073	1.49076	1.48932	0.671164	0.678415	0.672885	0.665305	0.655142
3.24053	3.17078	3.11638	29.9282	29.8241	31.1939	1.65703	1.69083	1.62342	1.62119	1.24726	1.26943	1.25937	1.2338	1.2207	0.842743	0.860558	0.871654	0.885112	0.889644	0.571954	0.574098	0.559065	0.547748	0.54005	1.41495	1.41273	1.42665	1.34997	1.32544	1.68535	1.64668	1.71469	1.8133	1.91686	1.8572	1.85598	1.82113	1.80559	1.78559	1.70661	1.75246	1.75996	1.77974	1.76413	1.53476	1.53739	1.53178	1.51377	1.48956
1.17854	1.15322	1.12966	1.13425	1.13081	1.65703	21.0134	21.3865	20.6037	20.4777	19.8152	1.29012	1.28047	1.25481	1.2476	0.863549	0.873937	0.897026	0.900574	0.909547	0.585983	0.590673	0.577279	0.566338	0.554195	1.47497	1.48728	1.50009	1.41227	1.40058	1.75351	1.71023	1.76002	1.8669	1.98645	1.87671	1.87842	1.8371	1.82348	1.81811	1.70423	1.76352	1.76721	1.78394	1.76743	1.5132	1.52024	1.52062	1.50705	1.47131
1.20517	1.16831	1.15239	1.15208	1.15504	1.69083	21.3865	21.7849	20.9825	20.8481	20.1695	1.31483	1.30317	1.27931	1.27189	0.879405	0.891093	0.905354	0.92021	0.923298	0.596772	0.600615	0.589017	0.574592	0.564463	1.49832	1.51053	1.52208	1.4424	1.42735	1.78178	1.74554	1.79849	1.89878	2.01764	1.91446	1.91313	1.87409	1.86116	1.85435	1.73527	1.78502	1.80112	1.81194	1.80709	1.54138	1.55331	1.53906	1.528	1.49994
1.15427	1.13267	1.10172	1.11246	1.10627	1.62342	20.6037	20.9825	20.2102	20.0862	19.4359	1.26833	1.24845	1.23013	1.22692	0.843872	0.859483	0.878345	0.88337	0.895623	0.578091	0.579743	0.566467	0.553662	0.544064	1.44863	1.45664	1.46152	1.38888	1.37512	1.70999	1.67725	1.74115	1.83267	1.947	1.84386	1.84061	1.80647	1.79469	1.78064	1.67896	1.72573	1.73304	1.7458	1.7319	1.49522	1.50118	1.48679	1.48195	1.44419
1.15413	1.11986	1.10123	1.10658	1.10172	1.62119	20.4777	20.8481	20.0862	19.9444	19.3064	1.25782	1.24612	1.21724	1.21501	0.842406	0.854053	0.865038	0.874989	0.882578	0.571214	0.576737	0.562806	0.550917	0.539561	1.43843	1.4498	1.46928	1.3785	1.35952	1.70466	1.66609	1.7249	1.8157	1.92932	1.82851	1.82769	1.80039	1.7893	1.76684	1.66579	1.70503	1.73312	1.74577	1.72244	1.47883	1.47873	1.47691	1.4639	1.43296
0.847057	0.832472	0.817209	0.816729	0.815426	1.24726	19.8152	20.1695	19.4359	19.3064	19.3432	1.54551	1.5244	1.50501	1.49998	1.11347	1.13613	1.16197	1.17225	1.1774	0.647343	0.650178	0.638798	0.62054	0.610768	0.644032	0.651494	0.65707	0.624205	0.616001	1.56146	1.53804	1.5957	1.69091	1.77864	1.84412	1.84069	1.81333	1.79408	1.77784	1.62849	1.68091	1.6931	1.70351	1.69194	1.59605	1.60983	1.59013	1.58628	1.55699
0.867057	0.84608	0.830443	0.828909	0.824393	1.26943	1.29012	1.31483	1.26833	1.25782	1.54551	24.755	24.4982	23.9952	23.9888	1.13245	1.15601	1.17755	1.19144	1.19548	0.651516	0.652138	0.639263	0.622837	0.611201	0.674298	0.679568	0.683963	0.650036	0.634221	1.62489	1.60228	1.64494	1.72767	1.83965	1.92927	1.92571	1.89101	1.87134	1.86323	1.69114	1.7388	1.73145	1.75964	1.74182	1.62076	1.62729	1.62078	1.60529	1.57881
0.855399	0.835467	0.82237	0.820474	0.818493	1.25937	1.28047	1.30317	1.24845	1.24612	1.5244	24.4982	24.242	23.7462	23.7283	1.12064	1.14071	1.16551	1.17959	1.18475	0.643888	0.649022	0.632872	0.617998	0.602381	0.666672	0.671527	0.676859	0.641801	0.62774	1.60101	1.57639	1.62743	1.72235	1.81362	1.90753	1.89584	1.87655	1.85654	1.84338	1.66637	1.73325	1.72218	1.73839	1.72774	1.60543	1.61337	1.59672	1.58648	1.55434
0.8354	0.817411	0.803988	0.805844	0.799761	1.2338	1.25481	1.27931	1.23013	1.21724	1.50501	23.9952	23.7462	23.2531	23.2542	1.09912	1.11496	1.1398	1.14852	1.15868	0.630408	0.631833	0.617819	0.608187	0.593394	0.653258	0.657863	0.665203	0.630462	0.616528	1.57532	1.53436	1.59496	1.6785	1.78674	1.86752	1.87138	1.83476	1.8199	1.81325	1.6322	1.68416	1.6783	1.70905	1.69083	1.56731	1.57347	1.56208	1.56132	1.52862
0.840056	0.820865	0.802934	0.807876	0.80616	1.2207	1.2476	1.27189	1.22692	1.21501	1.49998	23.9888	23.7283	23.2542	23.2236	1.09766	1.11639	1.14132	1.15366	1.15948	0.630336	0.634737	0.619967	0.606379	0.589501	0.652864	0.655736	0.664343	0.629511	0.614777	1.57783	1.54338	1.58606	1.68145	1.78282	1.8613	1.86768	1.83332	1.81911	1.80936	1.63271	1.69137	1.67969	1.70977	1.69135	1.57547	1.57771	1.56058	1.55228	1.52712
0.630642	0.61393	0.603782	0.60438	0.604354	0.842743	0.863549	0.879405	0.843872	0.842406	1.11347	1.13245	1.12064	1.09912	1.09766	31.9946	32.5148	29.8437	1.61213	1.62215	0.996158	1.00124	0.973998	0.955098	0.94444	0.879861	0.881065	0.890509	0.837283	0.821906	0.804141	0.784181	0.813057	0.848962	0.903174	1.88578	1.88405	1.85638	1.84135	1.83244	1.89466	1.94019	1.95682	1.97821	1.95921	1.72589	1.73265	1.71626	1.7278	1.68829
0.63969	0.629439	0.614931	0.617482	0.612564	0.860558	0.873937	0.891093	0.859483	0.854053	1.13613	1.15601	1.14071	1.11496	1.11639	32.5148	33.0464	30.3236	1.62792	1.64329	1.0157	1.02477	0.999082	0.973051	0.952314	0.893674	0.890827	0.900997	0.848603	0.845208	0.816394	0.793868	0.824853	0.867759	0.925842	1.91881	1.92028	1.88487	1.87317	1.86476	1.92675	1.9836	1.98976	2.01372	1.99282	1.74917	1.75314	1.75189	1.75059	1.70537
0.654554	0.636525	0.626048	0.629764	0.625961	0.871654	0.897026	0.905354	0.878345	0.865038	1.16197	1.17755	1.16551	1.1398	1.14132	29.8437	30.3236	27.8633	1.723	1.75155	1.12284	1.15471	1.13633	1.12753	1.11306	1.0612	1.06447	1.08317	1.01552	1.00111	0.96275	0.94158	0.973785	1.02447	1.08919	2.10389	2.11233	2.07484	2.06072	2.03534	2.11471	2.17742	2.18567	2.20863	2.18948	1.93946	1.957	1.93958	1.93502	1.8917
0.663082	0.642699	0.636783	0.636476	0.633973	0.885112	0.900574	0.92021	0.88337	0.874989	1.17225	1.19144	1.17959	1.14852	1.15366	1.61213	1.62792	1.723	18.1639	15.4891	12.1192	9.83987	7.98442	6.10032	4.6026	3.44177	2.81924	2.37734	2.06284	1.86124	2.1158	2.07825	2.15303	2.27098	2.41475	2.16121	2.15574	2.12332	2.1044	2.0816	2.17679	2.24894	2.23715	2.26252	2.25101	2.02434	2.02316	2.00567	2.00129	1.96241
0.665957	0.649694	0.637799	0.634985	0.634323	0.889644	0.909547	0.923298	0.895623	0.882578	1.1774	1.19548	1.18475	1.15868	1.15948	1.62215	1.64329	1.75155	15.4891	13.3021	10.4167	8.55532	7.02401	5.47285	4.23405	3.27729	2.76441	2.40393	2.11591	1.9479	2.12168	2.08919	2.15826	2.26905	2.4149	2.40293	2.3914	2.35174	2.33709	2.31802	2.4045	2.48887	2.47545	2.49989	2.48833	2.25129	2.25805	2.24219	2.21547	2.18323
1.90213	1.85784	1.8223	1.82931	1.82779	0.571954	0.585983	0.596772	0.578091	0.571214	0.647343	0.651516	0.643888	0.630408	0.630336	0.996158	1.0157	1.12284	12.1192	10.4167	9.29606	7.81798	6.58774	5.34255	4.33842	3.6591	3.26941	2.97327	2.68797	2.53521	2.50278	2.45793	2.53874	2.67489	2.84238	1.93338	1.93415	1.90129	1.88613	1.87496	2.00068	2.06166	2.07005	2.08791	2.06503	2.03442	2.04529	2.0337	2.00762	1.96324
1.90763	1.86338	1.83273	1.84278	1.84713	0.574098	0.590673	0.600615	0.579743	0.576737	0.650178	0.652138	0.649022	0.631833	0.634737	1.00124	1.02477	1.15471	9.83987	8.55532	7.81798	6.71905	5.76063	4.77829	4.027	3.51381	3.21311	3.00016	2.7321	2.6002	2.4936	2.45175	2.52492	2.66261	2.831	2.12726	2.13071	2.08373	2.07198	2.04502	2.17998	2.24489	2.25275	2.26982	2.2585	2.20289	2.22314	2.20361	2.18567	2.13778
1.85742	1.80866	1.77358	1.79794	1.79174	0.559065	0.577279	0.589017	0.566467	0.562806	0.638798	0.639263	0.632872	0.617819	0.619967	0.973998	0.999082	1.13633	7.98442	7.02401	6.58774	5.76063	5.03419	4.28449	3.67277	3.30295	3.0806	2.91913	2.68706	2.55825	2.4254	2.35853	2.44926	2.58422	2.74571	2.18635	2.18717	2.15703	2.13804	2.10483	2.23602	2.30327	2.30657	2.32931	2.316	2.26804	2.27621	2.25171	2.24421	2.18072
1.81855	1.7587	1.73616	1.76206	1.74365	0.547748	0.566338	0.574592	0.553662	0.550917	0.62054	0.622837	0.617998	0.608187	0.606379	0.955098	0.973051	1.12753	6.10032	5.47285	5.34255	4.77829	4.28449	3.75123	3.33225	3.08889	2.93171	2.84746	2.61502	2.53487	2.34985	2.29749	2.37918	2.49933	2.65208	2.25653	2.25115	2.217	2.2015	2.18074	2.3045	2.37224	2.38076	2.38858	2.37687	2.31733	2.33424	2.31396	2.30302	2.24837
1.77399	1.7303	1.69862	1.71592	1.71967	0.54005	0.554195	0.564463	0.544064	0.539561	0.610768	0.611201	0.602381	0.593394	0.589501	0.94444	0.952314	1.11306	4.6026	4.23405	4.33842	4.027	3.67277	3.33225	3.05754	2.91696	2.83526	2.78091	2.58601	2.51216	2.28664	2.2367	2.31101	2.4301	2.58801	2.31472	2.31108	2.26483	2.25757	2.23054	2.35069	2.41573	2.4294	2.44251	2.42243	2.37065	2.38136	2.36393	2.33974	2.28635
1.59709	1.54181	1.52615	1.62439	1.61942	1.41495	1.47497	1.49832	1.44863	1.43843	0.644032	0.674298	0.666672	0.653258	0.652864	0.879861	0.893674	1.0612	3.44177	3.27729	3.6591	3.51381	3.30295	3.08889	2.91696	3.08028	3.0596	3.05109	2.85817	2.77756	2.47399	2.42452	2.51224	2.6396	2.80873	2.59036	2.57607	2.53891	2.52281	2.50081	2.49846	2.57432	2.58567	2.61466	2.58788	2.48908	2.51601	2.48707	2.45523	2.3967
1.58911	1.55639	1.53512	1.62905	1.62462	1.41273	1.48728	1.51053	1.45664	1.4498	0.651494	0.679568	0.671527	0.657863	0.655736	0.881065	0.890827	1.06447	2.81924	2.76441	3.26941	3.21311	3.0806	2.93171	2.83526	3.0596	3.0428	3.04332	2.86498	2.79075	2.47807	2.41658	2.50365	2.64075	2.79909	2.63002	2.63473	2.58135	2.56988	2.53549	2.54421	2.61527	2.62892	2.66084	2.6271	2.52484	2.54974	2.52312	2.50481	2.44673
1.60977	1.57447	1.54382	1.64445	1.63505	1.42665	1.50009	1.52208	1.46152	1.46928	0.65707	0.683963	0.676859	0.665203	0.664343	0.890509	0.900997	1.08317	2.37734	2.40393	2.97327	3.00016	2.91913	2.84746	2.78091	3.05109	3.04332	3.05872	2.88254	2.83106	2.4919	2.42387	2.51773	2.64676	2.81244	2.67504	2.68039	2.6294	2.60934	2.59059	2.58816	2.67334	2.67939	2.70391	2.68509	2.57966	2.59674	2.57269	2.54221	2.49098
1.51879	1.48114	1.46276	1.55705	1.54019	1.34997	1.41227	1.4424	1.38888	1.3785	0.624205	0.650036	0.641801	0.630462	0.629511	0.837283	0.848603	1.01552	2.06284	2.11591	2.68797	2.7321	2.68706	2.61502	2.58601	2.85817	2.86498	2.88254	2.73542	2.6596	2.3384	2.28122	2.36616	2.49308	2.65208	2.53756	2.52995	2.48436	2.47119	2.44442	2.44744	2.52288	2.53452	2.55715	2.52384	2.43367	2.44514	2.42817	2.40285	2.34674
1.50758	1.45747	1.42702	1.5197	1.51507	1.32544	1.40058	1.42735	1.37512	1.35952	0.616001	0.634221	0.62774	0.616528	0.614777	0.821906	0.845208	1.00111	1.86124	1.9479	2.53521	2.6002	2.55825	2.53487	2.51216	2.77756	2.79075	2.83106	2.6596	2.58088	2.29336	2.23654	2.31421	2.43881	2.5912	2.4942	2.48996	2.44561	2.42641	2.41218	2.40914	2.48432	2.49113	2.51701	2.48292	2.39409	2.41228	2.39442	2.35769	2.3022
1.56353	1.52201	1.5016	1.66612	1.65501	1.68535	1.75351	1.78178	1.70999	1.70466	1.56146	1.62489	1.60101	1.57532	1.57783	0.804141	0.816394	0.96275	2.1158	2.12168	2.50278	2.4936	2.4254	2.34985	2.28664	2.47399	2.47807	2.4919	2.3384	2.29336	2.25659	2.2041	2.27982	2.40381	2.55531	2.4832	2.48249	2.44336	2.42169	2.39479	2.36666	2.43303	2.44225	2.46325	2.44173	2.38864	2.40031	2.37866	2.36596	2.31296
1.533	1.49321	1.46784	1.62569	1.61505	1.64668	1.71023	1.74554	1.67725	1.66609	1.53804	1.60228	1.57639	1.53436	1.54338	0.784181	0.793868	0.94158	2.07825	2.08919	2.45793	2.45175	2.35853	2.29749	2.2367	2.42452	2.41658	2.42387	2.28122	2.23654	2.2041	2.14426	2.23155	2.34561	2.49308	2.42242	2.4278	2.38462	2.35723	2.3482	2.31077	2.38391	2.39788	2.40359	2.38234	2.32686	2.34677	2.32254	2.30309	2.25397
1.58302	1.55611	1.517	1.6805	1.6806	1.71469	1.76002	1.79849	1.74115	1.7249	1.5957	1.64494	1.62743	1.59496	1.58606	0.813057	0.824853	0.973785	2.15303	2.15826	2.53874	2.52492	2.44926	2.37918	2.31101	2.51224	2.50365	2.51773	2.36616	2.31421	2.27982	2.23155	2.30412	2.41559	2.58058	2.50927	2.50367	2.45637	2.44774	2.4172	2.39083	2.46253	2.45134	2.48781	2.46545	2.41043	2.43137	2.4095	2.38317	2.32584
1.67805	1.63974	1.60615	1.78025	1.76645	1.8133	1.8669	1.89878	1.83267	1.8157	1.69091	1.72767	1.72235	1.6785	1.68145	0.848962	0.867759	1.02447	2.27098	2.26905	2.67489	2.66261	2.58422	2.49933	2.4301	2.6396	2.64075	2.64676	2.49308	2.43881	2.40381	2.34561	2.41559	2.56049	2.7164	2.64157	2.64455	2.59613	2.57357	2.55384	2.51733	2.58631	2.60097	2.62336	2.60387	2.53902	2.55539	2.53193	2.51472	2.46023
[truncated: 66 more rows]
[truncated: 50 more columns]

[truncated: 16 more sheets: United Kingdom, Greece, Hungary, Ireland, Italy, Lithuania, Luxembourg, Latvia, The Netherlands, Norway, Portugal, Romania, Slovakia, Slovenia, Sweden, Cyprus]
